# Supplementary material for: A zero-parameter first-principles gate framework for full-length TP53 missense variant interpretation
Source: PLoS Comput Biol. 2026 Jun 11;22(6):e1014168. doi: 10.1371/journal.pcbi.1014168 (PMC13278589; doi:10.1371/journal.pcbi.1014168)
Supplement: S1 Table — Complete classification results for all 1,369 in-scope variants with ClinVar label, prediction, number of closed gates, and specific channels that returned CLOSED. (XLSX) [file pcbi.1014168.s002.xlsx]

## Sheet: Variant_predictions
Variant	Position	WT	MT	Region	ClinVar	Prediction	N_Closed	Closed_Channels	Ch1_DNA	Ch2_Zn	Ch3_Core	Ch4_SS	Ch5_Loop	Ch6_PPI	Ch7_PTM	Ch8_Tet	Ch9_SaltBridge	Ch10_SLiM	Ch5_IDR_Pro	GateB_IDR_Gly
E2G	2	E	G	TAD1	VUS	Disruptive	1	Ch10_SLiM							O			C	O	O
E2K	2	E	K	TAD1	Pathogenic	Disruptive	1	Ch10_SLiM							O			C	O	O
E3G	3	E	G	TAD1	VUS	Disruptive	1	Ch10_SLiM							O			C	O	O
E3K	3	E	K	TAD1	Pathogenic	Disruptive	1	Ch10_SLiM							O			C	O	O
E3Q	3	E	Q	TAD1	VUS	Disruptive	1	Ch10_SLiM							O			C	O	O
P4A	4	P	A	TAD1	VUS	Disruptive	1	Ch10_SLiM							O			C	O	O
P4L	4	P	L	TAD1	Benign	Disruptive	1	Ch10_SLiM							O			C	O	O
P4Q	4	P	Q	TAD1	Benign	Disruptive	1	Ch10_SLiM							O			C	O	O
P4R	4	P	R	TAD1	Pathogenic	Disruptive	1	Ch10_SLiM							O			C	O	O
P4S	4	P	S	TAD1	VUS	Non-disruptive	0								O			O	O	O
Q5R	5	Q	R	TAD1	Pathogenic	Disruptive	1	Ch10_SLiM							O			C	O	O
D7E	7	D	E	TAD1	Benign	Non-disruptive	0								O			O	O	O
D7H	7	D	H	TAD1	Pathogenic	Disruptive	1	Ch10_SLiM							O			C	O	O
D7N	7	D	N	TAD1	VUS	Disruptive	1	Ch10_SLiM							O			C	O	O
P8L	8	P	L	TAD1	Benign	Disruptive	3	Ch5_IDR_Pro; Ch7_PTM; Ch10_SLiM							C			C	C	O
P8R	8	P	R	TAD1	Benign	Disruptive	3	Ch5_IDR_Pro; Ch7_PTM; Ch10_SLiM							C			C	C	O
P8T	8	P	T	TAD1	Pathogenic	Disruptive	1	Ch5_IDR_Pro							O			O	C	O
S9G	9	S	G	TAD1	VUS	Disruptive	1	Ch7_PTM							C			O	O	O
S9N	9	S	N	TAD1	Pathogenic	Disruptive	2	Ch7_PTM; Ch10_SLiM							C			C	O	O
S9R	9	S	R	TAD1	Pathogenic	Disruptive	2	Ch7_PTM; Ch10_SLiM							C			C	O	O
V10D	10	V	D	TAD1	VUS	Disruptive	2	Ch7_PTM; Ch10_SLiM							C			C	O	O
V10F	10	V	F	TAD1	Pathogenic	Disruptive	1	Ch10_SLiM							O			C	O	O
V10G	10	V	G	TAD1	Pathogenic	Disruptive	2	Ch7_PTM; Ch10_SLiM							C			C	O	O
V10I	10	V	I	TAD1	Benign	Non-disruptive	0								O			O	O	O
V10L	10	V	L	TAD1	Benign	Non-disruptive	0								O			O	O	O
E11K	11	E	K	TAD1	Pathogenic	Disruptive	1	Ch10_SLiM							O			C	O	O
E11Q	11	E	Q	TAD1	Pathogenic	Disruptive	1	Ch10_SLiM							O			C	O	O
P12H	12	P	H	TAD1	VUS	Disruptive	2	Ch5_IDR_Pro; Ch10_SLiM							O			C	C	O
P12L	12	P	L	TAD1	Pathogenic	Disruptive	2	Ch5_IDR_Pro; Ch10_SLiM							O			C	C	O
P12R	12	P	R	TAD1	Pathogenic	Disruptive	2	Ch5_IDR_Pro; Ch10_SLiM							O			C	C	O
P12S	12	P	S	TAD1	VUS	Disruptive	2	Ch5_IDR_Pro; Ch10_SLiM							O			C	C	O
P13A	13	P	A	TAD1	Pathogenic	Disruptive	2	Ch5_IDR_Pro; Ch10_SLiM							O			C	C	O
P13L	13	P	L	TAD1	Pathogenic	Disruptive	2	Ch5_IDR_Pro; Ch10_SLiM							O			C	C	O
P13R	13	P	R	TAD1	Pathogenic	Disruptive	2	Ch5_IDR_Pro; Ch10_SLiM							O			C	C	O
P13S	13	P	S	TAD1	VUS	Disruptive	1	Ch5_IDR_Pro							O			O	C	O
L14Q	14	L	Q	TAD1	Pathogenic	Disruptive	1	Ch10_SLiM							O			C	O	O
L14V	14	L	V	TAD1	Pathogenic	Non-disruptive	0								O			O	O	O
S15G	15	S	G	TAD1	VUS	Disruptive	1	Ch7_PTM							C			O	O	O
S15I	15	S	I	TAD1	VUS	Disruptive	2	Ch7_PTM; Ch10_SLiM							C			C	O	O
S15R	15	S	R	TAD1	VUS	Disruptive	2	Ch7_PTM; Ch10_SLiM							C			C	O	O
Q16H	16	Q	H	TAD1	VUS	Non-disruptive	0								O			O	O	O
Q16K	16	Q	K	TAD1	VUS	Disruptive	2	Ch7_PTM; Ch10_SLiM							C			C	O	O
Q16R	16	Q	R	TAD1	Pathogenic	Disruptive	2	Ch7_PTM; Ch10_SLiM							C			C	O	O
T18S	18	T	S	TAD1	VUS	Disruptive	1	Ch7_PTM							C			O	O	O
S20L	20	S	L	TAD1	VUS	Disruptive	2	Ch7_PTM; Ch10_SLiM							C			C	O	O
S20P	20	S	P	TAD1	VUS	Disruptive	2	Ch5_IDR_Pro; Ch7_PTM							C			O	C	O
D21A	21	D	A	TAD1	Benign	Disruptive	2	Ch7_PTM; Ch10_SLiM							C			C	O	O
D21E	21	D	E	TAD1	Pathogenic	Non-disruptive	0								O			O	O	O
D21N	21	D	N	TAD1	VUS	Disruptive	2	Ch7_PTM; Ch10_SLiM							C			C	O	O
L25R	25	L	R	TAD1	VUS	Disruptive	2	Ch7_PTM; Ch10_SLiM							C			C	O	O
L26I	26	L	I	TAD1	VUS	Non-disruptive	0								O			O	O	O
P27A	27	P	A	TAD1	Pathogenic	Disruptive	2	Ch5_IDR_Pro; Ch10_SLiM							O			C	C	O
P27L	27	P	L	TAD1	Pathogenic	Disruptive	2	Ch5_IDR_Pro; Ch10_SLiM							O			C	C	O
P27R	27	P	R	TAD1	VUS	Disruptive	2	Ch5_IDR_Pro; Ch10_SLiM							O			C	C	O
P27S	27	P	S	TAD1	VUS	Disruptive	1	Ch5_IDR_Pro							O			O	C	O
P27T	27	P	T	TAD1	Pathogenic	Disruptive	1	Ch5_IDR_Pro							O			O	C	O
E28K	28	E	K	TAD1	VUS	Disruptive	1	Ch10_SLiM							O			C	O	O
E28V	28	E	V	TAD1	Pathogenic	Disruptive	1	Ch10_SLiM							O			C	O	O
N29D	29	N	D	TAD1	Benign	Disruptive	1	Ch10_SLiM							O			C	O	O
N29K	29	N	K	TAD1	VUS	Disruptive	1	Ch10_SLiM							O			C	O	O
N29T	29	N	T	TAD1	VUS	Disruptive	1	Ch10_SLiM							O			C	O	O
N30D	30	N	D	TAD1	VUS	Disruptive	1	Ch10_SLiM							O			C	O	O
N30I	30	N	I	TAD1	VUS	Disruptive	1	Ch10_SLiM							O			C	O	O
N30Y	30	N	Y	TAD1	VUS	Disruptive	1	Ch10_SLiM							O			C	O	O
V31F	31	V	F	TAD1	VUS	Disruptive	1	Ch10_SLiM							O			C	O	O
V31I	31	V	I	TAD1	Pathogenic	Non-disruptive	0								O			O	O	O
L32V	32	L	V	TAD1	Benign	Non-disruptive	0								O			O	O	O
S33F	33	S	F	TAD1	Pathogenic	Disruptive	2	Ch7_PTM; Ch10_SLiM							C			C	O	O
S33T	33	S	T	TAD1	VUS	Disruptive	1	Ch7_PTM							C			O	O	O
S33Y	33	S	Y	TAD1	Pathogenic	Disruptive	2	Ch7_PTM; Ch10_SLiM							C			C	O	O
P34A	34	P	A	TAD1	Pathogenic	Disruptive	3	Ch5_IDR_Pro; Ch7_PTM; Ch10_SLiM							C			C	C	O
P34L	34	P	L	TAD1	VUS	Disruptive	3	Ch5_IDR_Pro; Ch7_PTM; Ch10_SLiM							C			C	C	O
P34R	34	P	R	TAD1	Pathogenic	Disruptive	3	Ch5_IDR_Pro; Ch7_PTM; Ch10_SLiM							C			C	C	O
P34S	34	P	S	TAD1	Pathogenic	Disruptive	2	Ch5_IDR_Pro; Ch7_PTM							C			O	C	O
P34T	34	P	T	TAD1	Pathogenic	Disruptive	2	Ch5_IDR_Pro; Ch7_PTM							C			O	C	O
L35F	35	L	F	TAD1	VUS	Non-disruptive	0								O			O	O	O
L35M	35	L	M	TAD1	Pathogenic	Disruptive	1	Ch10_SLiM							O			C	O	O
P36L	36	P	L	TAD1	Pathogenic	Disruptive	3	Ch5_IDR_Pro; Ch7_PTM; Ch10_SLiM							C			C	C	O
P36Q	36	P	Q	TAD1	Benign	Disruptive	2	Ch5_IDR_Pro; Ch10_SLiM							O			C	C	O
P36S	36	P	S	TAD1	VUS	Disruptive	1	Ch5_IDR_Pro							O			O	C	O
S37C	37	S	C	TAD1	VUS	Disruptive	2	Ch7_PTM; Ch10_SLiM							C			C	O	O
S37F	37	S	F	TAD1	Pathogenic	Disruptive	2	Ch7_PTM; Ch10_SLiM							C			C	O	O
Q38P	38	Q	P	TAD1	VUS	Disruptive	2	Ch5_IDR_Pro; Ch10_SLiM							O			C	C	O
Q38R	38	Q	R	TAD1	VUS	Disruptive	2	Ch7_PTM; Ch10_SLiM							C			C	O	O
A39S	39	A	S	TAD1	VUS	Disruptive	1	Ch10_SLiM							O			C	O	O
A39T	39	A	T	TAD1	VUS	Disruptive	1	Ch10_SLiM							O			C	O	O
A39V	39	A	V	TAD1	Pathogenic	Disruptive	1	Ch10_SLiM							O			C	O	O
M40T	40	M	T	TAD1	Pathogenic	Disruptive	1	Ch10_SLiM							O			C	O	O
M40V	40	M	V	TAD1	Pathogenic	Disruptive	1	Ch10_SLiM							O			C	O	O
D41G	41	D	G	TAD2	Pathogenic	Disruptive	1	Ch10_SLiM							O			C	O	O
D41N	41	D	N	TAD2	Pathogenic	Disruptive	1	Ch10_SLiM							O			C	O	O
D42G	42	D	G	TAD2	Pathogenic	Disruptive	1	Ch10_SLiM							O			C	O	O
D42N	42	D	N	TAD2	Pathogenic	Disruptive	1	Ch10_SLiM							O			C	O	O
L43F	43	L	F	TAD2	VUS	Non-disruptive	0								O			O	O	O
L43M	43	L	M	TAD2	VUS	Disruptive	1	Ch10_SLiM							O			C	O	O
L43V	43	L	V	TAD2	VUS	Non-disruptive	0								O			O	O	O
M44I	44	M	I	TAD2	Pathogenic	Disruptive	1	Ch10_SLiM							O			C	O	O
M44K	44	M	K	TAD2	VUS	Disruptive	1	Ch10_SLiM							O			C	O	O
M44L	44	M	L	TAD2	VUS	Disruptive	1	Ch10_SLiM							O			C	O	O
M44R	44	M	R	TAD2	VUS	Disruptive	1	Ch10_SLiM							O			C	O	O
M44T	44	M	T	TAD2	VUS	Disruptive	1	Ch10_SLiM							O			C	O	O
M44V	44	M	V	TAD2	Pathogenic	Disruptive	1	Ch10_SLiM							O			C	O	O
L45P	45	L	P	TAD2	Pathogenic	Disruptive	3	Ch5_IDR_Pro; Ch7_PTM; Ch10_SLiM							C			C	C	O
L45V	45	L	V	TAD2	Pathogenic	Non-disruptive	0								O			O	O	O
S46P	46	S	P	TAD2	VUS	Disruptive	2	Ch5_IDR_Pro; Ch7_PTM							C			O	C	O
S46Y	46	S	Y	TAD2	VUS	Disruptive	2	Ch7_PTM; Ch10_SLiM							C			C	O	O
P47A	47	P	A	TAD2	VUS	Disruptive	3	Ch5_IDR_Pro; Ch7_PTM; Ch10_SLiM							C			C	C	O
P47R	47	P	R	TAD2	Pathogenic	Disruptive	3	Ch5_IDR_Pro; Ch7_PTM; Ch10_SLiM							C			C	C	O
P47S	47	P	S	TAD2	Benign	Disruptive	2	Ch5_IDR_Pro; Ch7_PTM							C			O	C	O
P47T	47	P	T	TAD2	Pathogenic	Disruptive	2	Ch5_IDR_Pro; Ch7_PTM							C			O	C	O
D48E	48	D	E	TAD2	Benign	Non-disruptive	0								O			O	O	O
D48G	48	D	G	TAD2	Benign	Disruptive	1	Ch10_SLiM							O			C	O	O
D49E	49	D	E	TAD2	Pathogenic	Non-disruptive	0								O			O	O	O
D49G	49	D	G	TAD2	Pathogenic	Disruptive	1	Ch10_SLiM							O			C	O	O
D49H	49	D	H	TAD2	Benign	Disruptive	1	Ch10_SLiM							O			C	O	O
D49N	49	D	N	TAD2	Benign	Disruptive	1	Ch10_SLiM							O			C	O	O
I50L	50	I	L	TAD2	VUS	Non-disruptive	0								O			O	O	O
I50N	50	I	N	TAD2	VUS	Disruptive	1	Ch10_SLiM							O			C	O	O
I50T	50	I	T	TAD2	Benign	Disruptive	1	Ch10_SLiM							O			C	O	O
E51G	51	E	G	TAD2	VUS	Disruptive	1	Ch10_SLiM							O			C	O	O
E51K	51	E	K	TAD2	VUS	Disruptive	1	Ch10_SLiM							O			C	O	O
Q52R	52	Q	R	TAD2	VUS	Disruptive	1	Ch10_SLiM							O			C	O	O
W53L	53	W	L	TAD2	Pathogenic	Disruptive	1	Ch10_SLiM							O			C	O	O
W53R	53	W	R	TAD2	VUS	Disruptive	1	Ch10_SLiM							O			C	O	O
F54L	54	F	L	TAD2	Pathogenic	Disruptive	1	Ch10_SLiM							O			C	O	O
T55P	55	T	P	TAD2	VUS	Disruptive	2	Ch5_IDR_Pro; Ch7_PTM							C			O	C	O
T55S	55	T	S	TAD2	VUS	Disruptive	1	Ch7_PTM							C			O	O	O
E56G	56	E	G	TAD2	VUS	Disruptive	2	Ch7_PTM; Ch10_SLiM							C			C	O	O
E56K	56	E	K	TAD2	VUS	Disruptive	2	Ch7_PTM; Ch10_SLiM							C			C	O	O
D57A	57	D	A	TAD2	VUS	Non-disruptive	0								O			O	O	O
D57E	57	D	E	TAD2	Pathogenic	Non-disruptive	0								O			O	O	O
D57G	57	D	G	TAD2	VUS	Non-disruptive	0								O			O	O	O
D57V	57	D	V	TAD2	Benign	Non-disruptive	0								O			O	O	O
P58A	58	P	A	TAD2	Benign	Disruptive	1	Ch10_SLiM							O			C	O	O
P58R	58	P	R	TAD2	Pathogenic	Disruptive	1	Ch10_SLiM							O			C	O	O
P58T	58	P	T	TAD2	Pathogenic	Non-disruptive	0								O			O	O	O
G59A	59	G	A	TAD2	VUS	Disruptive	2	Ch10_SLiM; GateB_IDR_Gly							O			C	O	C
G59C	59	G	C	TAD2	VUS	Disruptive	2	Ch10_SLiM; GateB_IDR_Gly							O			C	O	C
G59D	59	G	D	TAD2	Benign	Disruptive	2	Ch10_SLiM; GateB_IDR_Gly							O			C	O	C
G59R	59	G	R	TAD2	VUS	Disruptive	2	Ch10_SLiM; GateB_IDR_Gly							O			C	O	C
G59S	59	G	S	TAD2	VUS	Disruptive	1	GateB_IDR_Gly							O			O	O	C
P60L	60	P	L	TAD2	Pathogenic	Disruptive	1	Ch10_SLiM							O			C	O	O
D61E	61	D	E	TAD2	Pathogenic	Non-disruptive	0								O			O	O	O
D61G	61	D	G	TAD2	Pathogenic	Disruptive	1	Ch10_SLiM							O			C	O	O
D61V	61	D	V	TAD2	Pathogenic	Disruptive	1	Ch10_SLiM							O			C	O	O
D61Y	61	D	Y	TAD2	VUS	Disruptive	1	Ch10_SLiM							O			C	O	O
E62A	62	E	A	PRD	VUS	Non-disruptive	0								O			O	O	O
E62G	62	E	G	PRD	Benign	Non-disruptive	0								O			O	O	O
E62K	62	E	K	PRD	Pathogenic	Non-disruptive	0								O			O	O	O
A63G	63	A	G	PRD	Benign	Non-disruptive	0								O			O	O	O
A63T	63	A	T	PRD	Benign	Non-disruptive	0								O			O	O	O
A63V	63	A	V	PRD	Benign	Non-disruptive	0								O			O	O	O
P64L	64	P	L	PRD	VUS	Disruptive	1	Ch5_IDR_Pro							O			O	C	O
P64S	64	P	S	PRD	VUS	Disruptive	1	Ch5_IDR_Pro							O			O	C	O
P64T	64	P	T	PRD	VUS	Disruptive	1	Ch5_IDR_Pro							O			O	C	O
R65G	65	R	G	PRD	Pathogenic	Non-disruptive	0								O			O	O	O
R65T	65	R	T	PRD	VUS	Non-disruptive	0								O			O	O	O
M66I	66	M	I	PRD	Pathogenic	Non-disruptive	0								O			O	O	O
M66R	66	M	R	PRD	VUS	Non-disruptive	0								O			O	O	O
M66T	66	M	T	PRD	VUS	Non-disruptive	0								O			O	O	O
M66V	66	M	V	PRD	Benign	Non-disruptive	0								O			O	O	O
P67A	67	P	A	PRD	VUS	Disruptive	2	Ch5_IDR_Pro; Ch10_SLiM							O			C	C	O
P67Q	67	P	Q	PRD	VUS	Disruptive	2	Ch5_IDR_Pro; Ch10_SLiM							O			C	C	O
P67S	67	P	S	PRD	VUS	Disruptive	2	Ch5_IDR_Pro; Ch10_SLiM							O			C	C	O
E68Q	68	E	Q	PRD	VUS	Non-disruptive	0								O			O	O	O
A69G	69	A	G	PRD	VUS	Non-disruptive	0								O			O	O	O
A69P	69	A	P	PRD	VUS	Disruptive	1	Ch5_IDR_Pro							O			O	C	O
A69T	69	A	T	PRD	Pathogenic	Disruptive	1	Ch10_SLiM							O			C	O	O
A69V	69	A	V	PRD	Pathogenic	Disruptive	1	Ch10_SLiM							O			C	O	O
A70V	70	A	V	PRD	VUS	Disruptive	1	Ch10_SLiM							O			C	O	O
P71A	71	P	A	PRD	Pathogenic	Disruptive	2	Ch5_IDR_Pro; Ch10_SLiM							O			C	C	O
P71R	71	P	R	PRD	VUS	Disruptive	2	Ch5_IDR_Pro; Ch10_SLiM							O			C	C	O
P71S	71	P	S	PRD	Pathogenic	Disruptive	2	Ch5_IDR_Pro; Ch10_SLiM							O			C	C	O
P72A	72	P	A	PRD	Benign	Non-disruptive	0								O			O	O	O
P72C	72	P	C	PRD	VUS	Non-disruptive	0								O			O	O	O
P72G	72	P	G	PRD	VUS	Non-disruptive	0								O			O	O	O
P72H	72	P	H	PRD	Benign	Non-disruptive	0								O			O	O	O
P72L	72	P	L	PRD	Pathogenic	Non-disruptive	0								O			O	O	O
P72R	72	P	R	PRD	Benign	Non-disruptive	0								O			O	O	O
P72S	72	P	S	PRD	Pathogenic	Non-disruptive	0								O			O	O	O
P72T	72	P	T	PRD	Pathogenic	Non-disruptive	0								O			O	O	O
V73A	73	V	A	PRD	VUS	Non-disruptive	0								O			O	O	O
V73E	73	V	E	PRD	Benign	Non-disruptive	0								O			O	O	O
V73L	73	V	L	PRD	VUS	Non-disruptive	0								O			O	O	O
V73M	73	V	M	PRD	Benign	Non-disruptive	0								O			O	O	O
A74G	74	A	G	PRD	Pathogenic	Non-disruptive	0								O			O	O	O
A74S	74	A	S	PRD	VUS	Non-disruptive	0								O			O	O	O
A74T	74	A	T	PRD	VUS	Disruptive	1	Ch10_SLiM							O			C	O	O
A74V	74	A	V	PRD	Benign	Disruptive	1	Ch10_SLiM							O			C	O	O
P75L	75	P	L	PRD	VUS	Disruptive	2	Ch5_IDR_Pro; Ch10_SLiM							O			C	C	O
P75S	75	P	S	PRD	Benign	Disruptive	2	Ch5_IDR_Pro; Ch10_SLiM							O			C	C	O
P75T	75	P	T	PRD	VUS	Disruptive	2	Ch5_IDR_Pro; Ch10_SLiM							O			C	C	O
A76G	76	A	G	PRD	Benign	Non-disruptive	0								O			O	O	O
A76T	76	A	T	PRD	VUS	Disruptive	1	Ch10_SLiM							O			C	O	O
A76V	76	A	V	PRD	VUS	Disruptive	1	Ch10_SLiM							O			C	O	O
P77A	77	P	A	PRD	Pathogenic	Disruptive	2	Ch5_IDR_Pro; Ch10_SLiM							O			C	C	O
P77L	77	P	L	PRD	VUS	Disruptive	2	Ch5_IDR_Pro; Ch10_SLiM							O			C	C	O
P77S	77	P	S	PRD	Pathogenic	Disruptive	2	Ch5_IDR_Pro; Ch10_SLiM							O			C	C	O
P77T	77	P	T	PRD	Pathogenic	Disruptive	2	Ch5_IDR_Pro; Ch10_SLiM							O			C	C	O
A78G	78	A	G	PRD	Pathogenic	Non-disruptive	0								O			O	O	O
A78S	78	A	S	PRD	VUS	Non-disruptive	0								O			O	O	O
A78T	78	A	T	PRD	VUS	Disruptive	1	Ch10_SLiM							O			C	O	O
A78V	78	A	V	PRD	Pathogenic	Disruptive	1	Ch10_SLiM							O			C	O	O
A79G	79	A	G	PRD	VUS	Non-disruptive	0								O			O	O	O
A79V	79	A	V	PRD	Benign	Disruptive	1	Ch10_SLiM							O			C	O	O
P80L	80	P	L	PRD	VUS	Disruptive	2	Ch5_IDR_Pro; Ch10_SLiM							O			C	C	O
P80S	80	P	S	PRD	VUS	Disruptive	2	Ch5_IDR_Pro; Ch10_SLiM							O			C	C	O
T81I	81	T	I	PRD	Pathogenic	Non-disruptive	0								O			O	O	O
P82A	82	P	A	PRD	Pathogenic	Disruptive	2	Ch5_IDR_Pro; Ch10_SLiM							O			C	C	O
P82L	82	P	L	PRD	Benign	Disruptive	2	Ch5_IDR_Pro; Ch10_SLiM							O			C	C	O
P82R	82	P	R	PRD	VUS	Disruptive	2	Ch5_IDR_Pro; Ch10_SLiM							O			C	C	O
P82S	82	P	S	PRD	Pathogenic	Disruptive	2	Ch5_IDR_Pro; Ch10_SLiM							O			C	C	O
A83E	83	A	E	PRD	Pathogenic	Non-disruptive	0								O			O	O	O
A83P	83	A	P	PRD	Benign	Disruptive	1	Ch5_IDR_Pro							O			O	C	O
A83S	83	A	S	PRD	VUS	Non-disruptive	0								O			O	O	O
A83T	83	A	T	PRD	VUS	Disruptive	1	Ch10_SLiM							O			C	O	O
A83V	83	A	V	PRD	Pathogenic	Disruptive	1	Ch10_SLiM							O			C	O	O
A84N	84	A	N	PRD	VUS	Non-disruptive	0								O			O	O	O
A84T	84	A	T	PRD	Benign	Disruptive	1	Ch10_SLiM							O			C	O	O
A84V	84	A	V	PRD	Pathogenic	Disruptive	1	Ch10_SLiM							O			C	O	O
P85A	85	P	A	PRD	VUS	Disruptive	2	Ch5_IDR_Pro; Ch10_SLiM							O			C	C	O
P85L	85	P	L	PRD	VUS	Disruptive	2	Ch5_IDR_Pro; Ch10_SLiM							O			C	C	O
P85S	85	P	S	PRD	VUS	Disruptive	2	Ch5_IDR_Pro; Ch10_SLiM							O			C	C	O
A86P	86	A	P	PRD	Pathogenic	Disruptive	1	Ch5_IDR_Pro							O			O	C	O
A86T	86	A	T	PRD	Pathogenic	Disruptive	1	Ch10_SLiM							O			C	O	O
A86V	86	A	V	PRD	Pathogenic	Disruptive	1	Ch10_SLiM							O			C	O	O
P87A	87	P	A	PRD	VUS	Disruptive	2	Ch5_IDR_Pro; Ch10_SLiM							O			C	C	O
P87L	87	P	L	PRD	Pathogenic	Disruptive	2	Ch5_IDR_Pro; Ch10_SLiM							O			C	C	O
P87R	87	P	R	PRD	VUS	Disruptive	2	Ch5_IDR_Pro; Ch10_SLiM							O			C	C	O
P87S	87	P	S	PRD	VUS	Disruptive	2	Ch5_IDR_Pro; Ch10_SLiM							O			C	C	O
A88G	88	A	G	PRD	VUS	Non-disruptive	0								O			O	O	O
A88P	88	A	P	PRD	VUS	Disruptive	1	Ch5_IDR_Pro							O			O	C	O
A88T	88	A	T	PRD	VUS	Disruptive	1	Ch10_SLiM							O			C	O	O
A88V	88	A	V	PRD	Pathogenic	Disruptive	1	Ch10_SLiM							O			C	O	O
P89L	89	P	L	PRD	Pathogenic	Disruptive	2	Ch5_IDR_Pro; Ch10_SLiM							O			C	C	O
P89T	89	P	T	PRD	Pathogenic	Disruptive	2	Ch5_IDR_Pro; Ch10_SLiM							O			C	C	O
S90F	90	S	F	PRD	VUS	Disruptive	1	Ch10_SLiM							O			C	O	O
W91R	91	W	R	PRD	VUS	Non-disruptive	0								O			O	O	O
W91S	91	W	S	PRD	VUS	Non-disruptive	0								O			O	O	O
P92H	92	P	H	PRD	VUS	Disruptive	2	Ch5_IDR_Pro; Ch10_SLiM							O			C	C	O
P92L	92	P	L	PRD	Pathogenic	Disruptive	2	Ch5_IDR_Pro; Ch10_SLiM							O			C	C	O
P92T	92	P	T	PRD	VUS	Disruptive	2	Ch5_IDR_Pro; Ch10_SLiM							O			C	C	O
L93P	93	L	P	PRD	VUS	Disruptive	1	Ch5_IDR_Pro							O			O	C	O
L93R	93	L	R	PRD	VUS	Non-disruptive	0								O			O	O	O
S94A	94	S	A	Core	Benign	Non-disruptive	0
S94L	94	S	L	Core	Benign	Non-disruptive	0
S94T	94	S	T	Core	VUS	Non-disruptive	0
S95F	95	S	F	Core	VUS	Non-disruptive	0
S95P	95	S	P	Core	VUS	Non-disruptive	0
S95T	95	S	T	Core	Benign	Non-disruptive	0
V97A	97	V	A	Core	VUS	Disruptive	1	Ch3_Core	O	O	C	O	O	O	O	O	O
V97D	97	V	D	Core	VUS	Disruptive	1	Ch3_Core	O	O	C	O	O	O	O	O	O
V97F	97	V	F	Core	Pathogenic	Non-disruptive	0		O	O	O	O	O	O	O	O	O
V97I	97	V	I	Core	VUS	Non-disruptive	0		O	O	O	O	O	O	O	O	O
V97L	97	V	L	Core	Pathogenic	Non-disruptive	0		O	O	O	O	O	O	O	O	O
P98A	98	P	A	Core	VUS	Disruptive	1	Ch5_Loop	O	O	O	O	C	O	O	O	O
P98L	98	P	L	Core	Pathogenic	Disruptive	1	Ch5_Loop	O	O	O	O	C	O	O	O	O
P98R	98	P	R	Core	VUS	Disruptive	1	Ch5_Loop	O	O	O	O	C	O	O	O	O
P98S	98	P	S	Core	VUS	Disruptive	1	Ch5_Loop	O	O	O	O	C	O	O	O	O
P98T	98	P	T	Core	VUS	Disruptive	1	Ch5_Loop	O	O	O	O	C	O	O	O	O
S99C	99	S	C	Core	VUS	Non-disruptive	0		O	O	O	O	O	O	O	O	O
S99F	99	S	F	Core	VUS	Non-disruptive	0		O	O	O	O	O	O	O	O	O
Q100P	100	Q	P	Core	VUS	Disruptive	1	Ch6_PPI	O	O	O	O	P	C	O	O	O
K101E	101	K	E	Core	VUS	Non-disruptive	0		O	O	O	O	O	O	O	O	O
K101N	101	K	N	Core	VUS	Non-disruptive	0		O	O	O	O	O	O	O	O	O
K101Q	101	K	Q	Core	VUS	Non-disruptive	0		O	O	O	O	O	O	O	O	O
T102A	102	T	A	Core	VUS	Non-disruptive	0		O	O	O	O	O	O	O	O	O
T102I	102	T	I	Core	Pathogenic	Disruptive	1	Ch6_PPI	O	O	O	O	O	C	O	O	O
T102S	102	T	S	Core	Pathogenic	Disruptive	1	Ch4_SS	O	O	O	C	O	O	O	O	O
Y103Q	103	Y	Q	Core	VUS	Disruptive	1	Ch3_Core	O	O	C	O	O	O	O	O	O
Y103S	103	Y	S	Core	VUS	Disruptive	1	Ch3_Core	O	O	C	O	O	O	O	O	O
Q104L	104	Q	L	Core	Pathogenic	Disruptive	1	Ch3_Core	O	O	C	O	O	O	O	O	O
G105A	105	G	A	Core	VUS	Non-disruptive	0		O	O	O	O	O	O	O	O	O
G105D	105	G	D	Core	Pathogenic	Disruptive	1	Ch3_Core	O	O	C	O	O	O	O	O	O
G105R	105	G	R	Core	Pathogenic	Disruptive	1	Ch3_Core	O	O	C	O	O	O	O	O	O
G105S	105	G	S	Core	Pathogenic	Non-disruptive	0		O	O	O	O	O	O	O	O	O
G105V	105	G	V	Core	Pathogenic	Non-disruptive	0		O	O	P	O	O	O	O	O	O
S106C	106	S	C	Core	VUS	Non-disruptive	0		O	O	O	O	O	O	O	O	O
S106I	106	S	I	Core	Pathogenic	Non-disruptive	0		O	O	O	O	O	O	O	O	O
S106R	106	S	R	Core	Pathogenic	Non-disruptive	0		O	O	O	O	O	O	O	O	O
Y107C	107	Y	C	Core	VUS	Disruptive	1	Ch3_Core	O	O	C	O	O	O	O	O	O
Y107D	107	Y	D	Core	Pathogenic	Disruptive	1	Ch3_Core	O	O	C	O	O	O	O	O	O
Y107H	107	Y	H	Core	Benign	Disruptive	1	Ch3_Core	O	O	C	O	O	O	O	O	O
Y107N	107	Y	N	Core	VUS	Disruptive	1	Ch3_Core	O	O	C	O	O	O	O	O	O
Y107S	107	Y	S	Core	VUS	Disruptive	1	Ch3_Core	O	O	C	O	O	O	O	O	O
G108C	108	G	C	Core	Pathogenic	Disruptive	1	Ch3_Core	O	O	C	O	O	O	O	O	O
G108D	108	G	D	Core	VUS	Disruptive	1	Ch3_Core	O	O	C	O	O	O	O	O	O
G108R	108	G	R	Core	VUS	Disruptive	1	Ch3_Core	O	O	C	O	O	O	O	O	O
G108S	108	G	S	Core	Benign	Disruptive	1	Ch3_Core	O	O	C	O	O	O	O	O	O
G108V	108	G	V	Core	VUS	Disruptive	1	Ch3_Core	O	O	C	O	O	O	O	O	O
F109C	109	F	C	Core	Pathogenic	Disruptive	1	Ch3_Core	O	O	C	O	O	O	O	O	O
F109I	109	F	I	Core	Pathogenic	Disruptive	1	Ch3_Core	O	O	C	O	O	O	O	O	O
F109N	109	F	N	Core	VUS	Disruptive	2	Ch3_Core; Ch4_SS	O	O	C	C	O	O	O	O	O
F109S	109	F	S	Core	VUS	Disruptive	2	Ch3_Core; Ch4_SS	O	O	C	C	O	O	O	O	O
F109V	109	F	V	Core	Pathogenic	Disruptive	1	Ch3_Core	O	O	C	O	O	O	O	O	O
F109Y	109	F	Y	Core	VUS	Disruptive	1	Ch3_Core	O	O	C	O	O	O	O	O	O
R110C	110	R	C	Core	VUS	Non-disruptive	0		O	O	P	O	O	O	O	O	O
R110G	110	R	G	Core	Pathogenic	Disruptive	1	Ch3_Core	O	O	C	P	O	O	O	O	O
R110H	110	R	H	Core	Benign	Non-disruptive	0		O	O	O	O	O	O	O	O	O
R110L	110	R	L	Core	Pathogenic	Non-disruptive	0		O	O	O	O	O	O	O	O	O
R110P	110	R	P	Core	Pathogenic	Disruptive	2	Ch4_SS; Ch5_Loop	O	O	P	C	C	O	O	O	O
R110S	110	R	S	Core	VUS	Non-disruptive	0		O	O	P	O	O	O	O	O	O
L111M	111	L	M	Core	VUS	Non-disruptive	0		O	O	O	O	O	O	O	O	O
L111P	111	L	P	Core	Pathogenic	Disruptive	2	Ch4_SS; Ch5_Loop	O	O	P	C	C	O	O	O	O
L111Q	111	L	Q	Core	Pathogenic	Disruptive	1	Ch4_SS	O	O	O	C	O	O	O	O	O
L111R	111	L	R	Core	Pathogenic	Disruptive	2	Ch3_Core; Ch4_SS	O	O	C	C	O	O	O	O	O
L111V	111	L	V	Core	Benign	Non-disruptive	0		O	O	O	O	O	O	O	O	O
G112A	112	G	A	Core	VUS	Non-disruptive	0		O	O	O	O	O	O	O	O	O
G112D	112	G	D	Core	VUS	Non-disruptive	0		O	O	O	O	O	O	O	O	O
G112S	112	G	S	Core	Pathogenic	Non-disruptive	0		O	O	O	O	O	O	O	O	O
F113C	113	F	C	Core	Pathogenic	Disruptive	1	Ch3_Core	O	O	C	O	O	O	O	O	O
F113I	113	F	I	Core	Pathogenic	Disruptive	1	Ch3_Core	O	O	C	O	O	O	O	O	O
F113L	113	F	L	Core	Pathogenic	Disruptive	1	Ch3_Core	O	O	C	O	O	O	O	O	O
F113S	113	F	S	Core	Pathogenic	Disruptive	2	Ch3_Core; Ch4_SS	O	O	C	C	O	O	O	O	O
F113V	113	F	V	Core	Pathogenic	Disruptive	1	Ch3_Core	O	O	C	O	O	O	O	O	O
L114S	114	L	S	Core	Pathogenic	Disruptive	1	Ch3_Core	O	O	C	O	O	O	O	O	O
L114V	114	L	V	Core	VUS	Disruptive	1	Ch3_Core	O	O	C	O	O	O	O	O	O
H115N	115	H	N	Core	Pathogenic	Non-disruptive	0		O	O	O	O	O	O	O	O	O
H115R	115	H	R	Core	Benign	Non-disruptive	0		O	O	O	O	O	O	O	O	O
S116A	116	S	A	Core	Pathogenic	Non-disruptive	0		O	O	O	O	O	O	O	O	O
G117A	117	G	A	Core	VUS	Non-disruptive	0		O	O	O	O	O	O	O	O	O
G117E	117	G	E	Core	VUS	Non-disruptive	0		O	O	O	O	O	O	O	O	O
G117R	117	G	R	Core	VUS	Non-disruptive	0		O	O	O	O	O	O	O	O	O
G117V	117	G	V	Core	VUS	Non-disruptive	0		O	O	O	O	O	O	O	O	O
T118I	118	T	I	Core	Benign	Disruptive	3	Ch1_DNA; Ch3_Core; Ch7_PTM	C	O	C	O	O	O	C	O	O
T118R	118	T	R	Core	VUS	Disruptive	2	Ch3_Core; Ch7_PTM	O	O	C	O	O	O	C	O	O
A119D	119	A	D	Core	VUS	Disruptive	3	Ch1_DNA; Ch3_Core; Ch7_PTM	C	O	C	O	O	O	C	O	O
A119G	119	A	G	Core	Pathogenic	Disruptive	1	Ch3_Core	O	O	C	O	O	O	O	O	O
A119P	119	A	P	Core	VUS	Disruptive	2	Ch3_Core; Ch5_Loop	O	O	C	O	C	O	O	O	O
K120E	120	K	E	Core	Pathogenic	Disruptive	2	Ch1_DNA; Ch7_PTM	C	O	O	O	O	O	C	O	O
K120M	120	K	M	Core	VUS	Disruptive	2	Ch1_DNA; Ch7_PTM	C	O	O	O	O	O	C	O	O
K120Q	120	K	Q	Core	VUS	Disruptive	2	Ch1_DNA; Ch7_PTM	C	O	O	O	O	O	C	O	O
K120R	120	K	R	Core	VUS	Disruptive	1	Ch7_PTM	O	O	O	O	O	O	C	O	O
K120T	120	K	T	Core	VUS	Disruptive	2	Ch1_DNA; Ch7_PTM	C	O	O	O	O	O	C	O	O
S121P	121	S	P	Core	VUS	Disruptive	2	Ch1_DNA; Ch3_Core	C	O	C	O	P	O	O	O	O
S121Y	121	S	Y	Core	Other	Disruptive	2	Ch3_Core; Ch7_PTM	O	O	C	O	O	O	C	O	O
V122A	122	V	A	Core	VUS	Disruptive	2	Ch3_Core; Ch7_PTM	O	O	C	O	O	O	C	O	O
V122L	122	V	L	Core	VUS	Disruptive	1	Ch3_Core	O	O	C	O	O	O	O	O	O
V122M	122	V	M	Core	Benign	Disruptive	1	Ch3_Core	O	O	C	O	O	O	O	O	O
T123I	123	T	I	Core	VUS	Disruptive	1	Ch3_Core	O	O	C	O	O	O	O	O	O
T123S	123	T	S	Core	VUS	Disruptive	1	Ch3_Core	O	O	C	O	O	O	O	O	O
C124G	124	C	G	Core	VUS	Disruptive	2	Ch3_Core; Ch4_SS	O	O	C	C	O	O	O	O	O
C124R	124	C	R	Core	Pathogenic	Disruptive	1	Ch3_Core	O	O	C	P	O	O	O	O	O
C124S	124	C	S	Core	Benign	Disruptive	2	Ch3_Core; Ch4_SS	O	O	C	C	O	O	O	O	O
C124W	124	C	W	Core	Benign	Disruptive	1	Ch3_Core	O	O	C	O	O	O	O	O	O
T125A	125	T	A	Core	VUS	Disruptive	2	Ch3_Core; Ch4_SS	O	O	C	C	O	O	O	O	O
T125K	125	T	K	Core	Pathogenic	Disruptive	2	Ch3_Core; Ch4_SS	O	O	C	C	O	O	O	O	O
T125M	125	T	M	Core	Pathogenic	Disruptive	1	Ch3_Core	O	O	C	P	O	O	O	O	O
T125P	125	T	P	Core	Pathogenic	Disruptive	3	Ch3_Core; Ch4_SS; Ch5_Loop	O	O	C	C	C	O	O	O	O
T125R	125	T	R	Core	Pathogenic	Disruptive	2	Ch3_Core; Ch4_SS	O	O	C	C	O	O	O	O	O
T125S	125	T	S	Core	Other	Disruptive	2	Ch3_Core; Ch4_SS	O	O	C	C	O	O	O	O	O
Y126C	126	Y	C	Core	Pathogenic	Disruptive	1	Ch3_Core	O	O	C	O	O	O	O	O	O
Y126D	126	Y	D	Core	Pathogenic	Disruptive	2	Ch3_Core; Ch4_SS	O	O	C	C	O	O	O	O	O
Y126H	126	Y	H	Core	Pathogenic	Disruptive	2	Ch3_Core; Ch4_SS	O	O	C	C	O	O	O	O	O
Y126L	126	Y	L	Core	VUS	Disruptive	1	Ch3_Core	O	O	C	O	O	O	O	O	O
Y126N	126	Y	N	Core	Pathogenic	Disruptive	2	Ch3_Core; Ch4_SS	O	O	C	C	O	O	O	O	O
Y126S	126	Y	S	Core	VUS	Disruptive	2	Ch3_Core; Ch4_SS	O	O	C	C	O	O	O	O	O
S127C	127	S	C	Core	Pathogenic	Disruptive	1	Ch3_Core	O	O	C	O	O	O	O	O	O
S127F	127	S	F	Core	Pathogenic	Disruptive	1	Ch3_Core	O	O	C	O	O	O	O	O	O
S127P	127	S	P	Core	Pathogenic	Disruptive	3	Ch3_Core; Ch4_SS; Ch5_Loop	O	O	C	C	C	O	O	O	O
S127T	127	S	T	Core	Pathogenic	Non-disruptive	0		O	O	P	O	O	O	O	O	O
S127Y	127	S	Y	Core	Pathogenic	Disruptive	1	Ch3_Core	O	O	C	O	O	O	O	O	O
P128L	128	P	L	Core	VUS	Disruptive	2	Ch4_SS; Ch5_Loop	O	O	O	C	C	O	O	O	O
P128R	128	P	R	Core	Pathogenic	Disruptive	2	Ch4_SS; Ch5_Loop	O	O	O	C	C	O	O	O	O
P128S	128	P	S	Core	VUS	Disruptive	2	Ch4_SS; Ch5_Loop	O	O	O	C	C	O	O	O	O
P128T	128	P	T	Core	Pathogenic	Disruptive	2	Ch4_SS; Ch5_Loop	O	O	O	C	C	O	O	O	O
A129D	129	A	D	Core	Benign	Disruptive	1	Ch3_Core	O	O	C	O	O	O	O	O	O
A129G	129	A	G	Core	VUS	Disruptive	1	Ch3_Core	O	O	C	O	O	O	O	O	O
A129S	129	A	S	Core	Pathogenic	Disruptive	1	Ch3_Core	O	O	C	O	O	O	O	O	O
A129T	129	A	T	Core	Pathogenic	Disruptive	1	Ch3_Core	O	O	C	O	O	O	O	O	O
A129V	129	A	V	Core	Other	Non-disruptive	0		O	O	O	O	O	O	O	O	O
L130D	130	L	D	Core	VUS	Disruptive	1	Ch3_Core	O	O	C	O	O	O	O	O	O
L130F	130	L	F	Core	Pathogenic	Non-disruptive	0		O	O	O	O	O	O	O	O	O
L130H	130	L	H	Core	Pathogenic	Disruptive	1	Ch3_Core	O	O	C	O	O	O	O	O	O
L130P	130	L	P	Core	Pathogenic	Disruptive	2	Ch3_Core; Ch5_Loop	O	O	C	O	C	O	O	O	O
L130V	130	L	V	Core	Pathogenic	Disruptive	1	Ch3_Core	O	O	C	O	O	O	O	O	O
N131H	131	N	H	Core	Pathogenic	Disruptive	1	Ch3_Core	O	O	C	O	O	O	O	O	O
N131I	131	N	I	Core	Pathogenic	Non-disruptive	0		O	O	P	O	O	O	O	O	O
N131K	131	N	K	Core	VUS	Disruptive	1	Ch3_Core	O	O	C	O	O	O	O	O	O
N131S	131	N	S	Core	VUS	Non-disruptive	0		O	O	O	O	O	O	O	O	O
N131Y	131	N	Y	Core	Pathogenic	Non-disruptive	0		O	O	P	O	O	O	O	O	O
K132E	132	K	E	Core	Pathogenic	Disruptive	1	Ch3_Core	O	O	C	O	O	O	O	O	O
K132M	132	K	M	Core	Pathogenic	Disruptive	1	Ch3_Core	O	O	C	O	O	O	O	O	O
K132N	132	K	N	Core	Pathogenic	Disruptive	1	Ch3_Core	O	O	C	O	O	O	O	O	O
K132Q	132	K	Q	Core	Pathogenic	Disruptive	1	Ch3_Core	O	O	C	O	O	O	O	O	O
K132R	132	K	R	Core	Pathogenic	Non-disruptive	0		O	O	O	O	O	O	O	O	O
K132T	132	K	T	Core	Pathogenic	Disruptive	1	Ch3_Core	O	O	C	O	O	O	O	O	O
M133I	133	M	I	Core	Pathogenic	Disruptive	1	Ch3_Core	O	O	C	O	O	O	O	O	O
M133K	133	M	K	Core	VUS	Disruptive	1	Ch3_Core	O	O	C	P	O	O	O	O	O
M133R	133	M	R	Core	VUS	Disruptive	1	Ch3_Core	O	O	C	O	O	O	O	O	O
M133T	133	M	T	Core	Pathogenic	Disruptive	1	Ch3_Core	O	O	C	O	O	O	O	O	O
M133V	133	M	V	Core	VUS	Disruptive	1	Ch3_Core	O	O	C	O	O	O	O	O	O
F134C	134	F	C	Core	Pathogenic	Disruptive	1	Ch3_Core	O	O	C	O	O	O	O	O	O
F134I	134	F	I	Core	Pathogenic	Disruptive	1	Ch3_Core	O	O	C	O	O	O	O	O	O
F134L	134	F	L	Core	VUS	Disruptive	1	Ch3_Core	O	O	C	O	O	O	O	O	O
F134S	134	F	S	Core	VUS	Disruptive	2	Ch3_Core; Ch4_SS	O	O	C	C	O	O	O	O	O
F134V	134	F	V	Core	Pathogenic	Disruptive	1	Ch3_Core	O	O	C	O	O	O	O	O	O
F134Y	134	F	Y	Core	VUS	Disruptive	1	Ch3_Core	O	O	C	O	O	O	O	O	O
C135F	135	C	F	Core	Pathogenic	Disruptive	1	Ch3_Core	O	O	C	O	O	O	O	O	O
C135G	135	C	G	Core	Pathogenic	Disruptive	2	Ch3_Core; Ch4_SS	O	O	C	C	O	O	O	O	O
C135R	135	C	R	Core	Pathogenic	Disruptive	1	Ch3_Core	O	O	C	P	O	O	O	O	O
C135S	135	C	S	Core	Pathogenic	Disruptive	2	Ch3_Core; Ch4_SS	O	O	C	C	O	O	O	O	O
C135W	135	C	W	Core	Pathogenic	Disruptive	1	Ch3_Core	O	O	C	O	O	O	O	O	O
C135Y	135	C	Y	Core	Pathogenic	Disruptive	1	Ch3_Core	O	O	C	O	O	O	O	O	O
Q136E	136	Q	E	Core	Pathogenic	Disruptive	1	Ch3_Core	O	O	C	O	O	O	O	O	O
Q136H	136	Q	H	Core	VUS	Disruptive	1	Ch3_Core	O	O	C	O	O	O	O	O	O
Q136L	136	Q	L	Core	VUS	Disruptive	1	Ch3_Core	O	O	C	O	O	O	O	O	O
Q136P	136	Q	P	Core	Pathogenic	Disruptive	3	Ch3_Core; Ch4_SS; Ch5_Loop	O	O	C	C	C	O	O	O	O
L137E	137	L	E	Core	VUS	Disruptive	3	Ch3_Core; Ch4_SS; Ch7_PTM	O	O	C	C	O	O	C	O	O
L137Q	137	L	Q	Core	VUS	Disruptive	2	Ch3_Core; Ch4_SS	O	O	C	C	O	O	O	O	O
L137V	137	L	V	Core	VUS	Disruptive	1	Ch3_Core	O	O	C	O	O	O	O	O	O
A138D	138	A	D	Core	VUS	Disruptive	2	Ch3_Core; Ch7_PTM	O	O	C	O	O	O	C	O	O
A138G	138	A	G	Core	VUS	Disruptive	1	Ch3_Core	O	O	C	O	O	O	O	O	O
A138P	138	A	P	Core	Pathogenic	Disruptive	1	Ch3_Core	O	O	C	O	P	O	O	O	O
A138T	138	A	T	Core	VUS	Disruptive	1	Ch3_Core	O	O	C	O	O	O	O	O	O
A138V	138	A	V	Core	Pathogenic	Disruptive	1	Ch7_PTM	O	O	O	O	O	O	C	O	O
K139E	139	K	E	Core	VUS	Disruptive	2	Ch3_Core; Ch7_PTM	O	O	C	O	O	O	C	O	O
K139N	139	K	N	Core	VUS	Disruptive	2	Ch3_Core; Ch7_PTM	O	O	C	O	O	O	C	O	O
K139Q	139	K	Q	Core	VUS	Disruptive	2	Ch3_Core; Ch7_PTM	O	O	C	O	O	O	C	O	O
K139R	139	K	R	Core	VUS	Disruptive	1	Ch7_PTM	O	O	O	O	O	O	C	O	O
K139T	139	K	T	Core	VUS	Disruptive	2	Ch3_Core; Ch7_PTM	O	O	C	O	O	O	C	O	O
T140A	140	T	A	Core	VUS	Disruptive	2	Ch3_Core; Ch4_SS	O	O	C	C	O	O	O	O	O
T140N	140	T	N	Core	Pathogenic	Disruptive	2	Ch3_Core; Ch4_SS	O	O	C	C	O	O	O	O	O
T140S	140	T	S	Core	VUS	Disruptive	2	Ch3_Core; Ch4_SS	O	O	C	C	O	O	O	O	O
C141F	141	C	F	Core	Pathogenic	Disruptive	2	Ch3_Core; Ch7_PTM	O	O	C	O	O	O	C	O	O
C141R	141	C	R	Core	Pathogenic	Disruptive	2	Ch3_Core; Ch7_PTM	O	O	C	P	O	O	C	O	O
C141W	141	C	W	Core	Pathogenic	Disruptive	2	Ch3_Core; Ch7_PTM	O	O	C	O	O	O	C	O	O
C141Y	141	C	Y	Core	Pathogenic	Disruptive	2	Ch3_Core; Ch7_PTM	O	O	C	O	O	O	C	O	O
P142A	142	P	A	Core	VUS	Disruptive	3	Ch3_Core; Ch4_SS; Ch5_Loop	O	O	C	C	C	O	O	O	O
P142L	142	P	L	Core	Pathogenic	Disruptive	3	Ch3_Core; Ch4_SS; Ch5_Loop	O	O	C	C	C	O	O	O	O
P142S	142	P	S	Core	VUS	Disruptive	3	Ch3_Core; Ch4_SS; Ch5_Loop	O	O	C	C	C	O	O	O	O
P142T	142	P	T	Core	VUS	Disruptive	3	Ch3_Core; Ch4_SS; Ch5_Loop	O	O	C	C	C	O	O	O	O
V143A	143	V	A	Core	Pathogenic	Disruptive	2	Ch3_Core; Ch4_SS	O	O	C	C	O	O	O	O	O
V143E	143	V	E	Core	VUS	Disruptive	2	Ch3_Core; Ch4_SS	O	O	C	C	O	O	O	O	O
V143G	143	V	G	Core	Pathogenic	Disruptive	2	Ch3_Core; Ch4_SS	O	O	C	C	O	O	O	O	O
V143L	143	V	L	Core	VUS	Disruptive	2	Ch3_Core; Ch4_SS	O	O	C	C	O	O	O	O	O
V143M	143	V	M	Core	Pathogenic	Disruptive	2	Ch3_Core; Ch4_SS	O	O	C	C	O	O	O	O	O
Q144H	144	Q	H	Core	VUS	Disruptive	1	Ch3_Core	O	O	C	O	O	O	O	O	O
Q144L	144	Q	L	Core	VUS	Disruptive	1	Ch3_Core	O	O	C	O	O	O	O	O	O
Q144P	144	Q	P	Core	Pathogenic	Disruptive	3	Ch3_Core; Ch4_SS; Ch5_Loop	O	O	C	C	C	O	O	O	O
Q144R	144	Q	R	Core	VUS	Disruptive	1	Ch3_Core	O	O	C	O	O	O	O	O	O
L145P	145	L	P	Core	Pathogenic	Disruptive	3	Ch3_Core; Ch4_SS; Ch5_Loop	O	O	C	C	C	O	O	O	O
L145Q	145	L	Q	Core	Pathogenic	Disruptive	2	Ch3_Core; Ch4_SS	O	O	C	C	O	O	O	O	O
L145R	145	L	R	Core	Pathogenic	Disruptive	2	Ch3_Core; Ch4_SS	O	O	C	C	O	O	O	O	O
L145V	145	L	V	Core	Pathogenic	Disruptive	1	Ch3_Core	O	O	C	O	O	O	O	O	O
W146C	146	W	C	Core	VUS	Disruptive	1	Ch3_Core	O	O	C	O	O	O	O	O	O
W146G	146	W	G	Core	VUS	Disruptive	2	Ch3_Core; Ch4_SS	O	O	C	C	O	O	O	O	O
W146R	146	W	R	Core	VUS	Disruptive	2	Ch3_Core; Ch4_SS	O	O	C	C	O	O	O	O	O
V147A	147	V	A	Core	VUS	Disruptive	2	Ch3_Core; Ch4_SS	O	O	C	C	O	O	O	O	O
V147D	147	V	D	Core	Pathogenic	Disruptive	2	Ch3_Core; Ch4_SS	O	O	C	C	O	O	O	O	O
V147G	147	V	G	Core	Pathogenic	Disruptive	2	Ch3_Core; Ch4_SS	O	O	C	C	O	O	O	O	O
V147I	147	V	I	Core	VUS	Non-disruptive	0		O	O	O	O	O	O	O	O	O
D148A	148	D	A	Core	Pathogenic	Non-disruptive	0		O	O	O	O	O	O	O	O	O
D148E	148	D	E	Core	VUS	Non-disruptive	0		O	O	O	O	O	O	O	O	O
D148N	148	D	N	Core	VUS	Non-disruptive	0		O	O	O	O	O	O	O	O	O
D148V	148	D	V	Core	VUS	Non-disruptive	0		O	O	O	O	O	O	O	O	O
D148Y	148	D	Y	Core	Pathogenic	Non-disruptive	0		O	O	O	O	O	O	O	O	O
S149C	149	S	C	Core	VUS	Non-disruptive	0		O	O	O	O	O	O	O	O	O
S149F	149	S	F	Core	VUS	Non-disruptive	0		O	O	O	O	O	O	O	O	O
S149P	149	S	P	Core	VUS	Disruptive	1	Ch5_Loop	O	O	O	O	C	O	O	O	O
S149Y	149	S	Y	Core	VUS	Non-disruptive	0		O	O	O	O	O	O	O	O	O
T150I	150	T	I	Core	Pathogenic	Non-disruptive	0		O	O	O	O	O	O	O	O	O
P151A	151	P	A	Core	Pathogenic	Disruptive	1	Ch5_Loop	O	O	O	O	C	O	O	O	O
P151F	151	P	F	Core	Pathogenic	Disruptive	1	Ch5_Loop	O	O	O	O	C	O	O	O	O
P151H	151	P	H	Core	VUS	Disruptive	1	Ch5_Loop	O	O	O	O	C	O	O	O	O
P151R	151	P	R	Core	Pathogenic	Disruptive	1	Ch5_Loop	O	O	O	O	C	O	O	O	O
P151S	151	P	S	Core	Pathogenic	Disruptive	1	Ch5_Loop	O	O	O	O	C	O	O	O	O
P151T	151	P	T	Core	Pathogenic	Disruptive	1	Ch5_Loop	O	O	O	O	C	O	O	O	O
P152L	152	P	L	Core	Pathogenic	Disruptive	2	Ch5_Loop; Ch6_PPI	O	O	O	O	C	C	O	O	O
P152Q	152	P	Q	Core	VUS	Disruptive	1	Ch5_Loop	O	O	O	O	C	O	O	O	O
P152R	152	P	R	Core	Pathogenic	Disruptive	2	Ch5_Loop; Ch6_PPI	O	O	O	O	C	C	O	O	O
P152S	152	P	S	Core	Pathogenic	Disruptive	1	Ch5_Loop	O	O	O	O	C	O	O	O	O
P152T	152	P	T	Core	VUS	Disruptive	1	Ch5_Loop	O	O	O	O	C	O	O	O	O
P153A	153	P	A	Core	VUS	Disruptive	1	Ch5_Loop	O	O	O	O	C	O	O	O	O
P153L	153	P	L	Core	VUS	Disruptive	1	Ch5_Loop	O	O	O	O	C	O	O	O	O
P153S	153	P	S	Core	Pathogenic	Disruptive	1	Ch5_Loop	O	O	O	O	C	O	O	O	O
G154A	154	G	A	Core	VUS	Non-disruptive	0		O	O	O	O	O	O	O	O	O
G154C	154	G	C	Core	VUS	Disruptive	1	Ch6_PPI	O	O	P	O	O	C	O	O	O
G154D	154	G	D	Core	VUS	Disruptive	1	Ch6_PPI	O	O	P	O	O	C	O	O	O
G154R	154	G	R	Core	VUS	Disruptive	2	Ch3_Core; Ch6_PPI	O	O	C	O	O	C	O	O	O
G154S	154	G	S	Core	VUS	Non-disruptive	0		O	O	O	O	O	O	O	O	O
G154V	154	G	V	Core	Pathogenic	Disruptive	1	Ch6_PPI	O	O	P	O	O	C	O	O	O
T155A	155	T	A	Core	Pathogenic	Disruptive	2	Ch3_Core; Ch4_SS	O	O	C	C	O	O	O	O	O
T155I	155	T	I	Core	Pathogenic	Disruptive	1	Ch3_Core	O	O	C	O	O	O	O	O	O
T155N	155	T	N	Core	Pathogenic	Disruptive	2	Ch3_Core; Ch4_SS	O	O	C	C	O	O	O	O	O
T155P	155	T	P	Core	Pathogenic	Disruptive	3	Ch3_Core; Ch4_SS; Ch5_Loop	O	O	C	C	C	O	O	O	O
T155S	155	T	S	Core	Pathogenic	Disruptive	2	Ch3_Core; Ch4_SS	O	O	C	C	O	O	O	O	O
R156C	156	R	C	Core	Pathogenic	Disruptive	1	Ch3_Core	O	O	C	O	O	O	O	O	O
R156G	156	R	G	Core	Pathogenic	Disruptive	1	Ch3_Core	O	O	C	P	O	O	O	O	O
R156H	156	R	H	Core	VUS	Disruptive	1	Ch3_Core	O	O	C	O	O	O	O	O	O
R156P	156	R	P	Core	Pathogenic	Disruptive	3	Ch3_Core; Ch4_SS; Ch5_Loop	O	O	C	C	C	O	O	O	O
R156S	156	R	S	Core	VUS	Disruptive	1	Ch3_Core	O	O	C	O	O	O	O	O	O
V157A	157	V	A	Core	Pathogenic	Disruptive	2	Ch3_Core; Ch4_SS	O	O	C	C	O	O	O	O	O
V157D	157	V	D	Core	Pathogenic	Disruptive	2	Ch3_Core; Ch4_SS	O	O	C	C	O	O	O	O	O
V157F	157	V	F	Core	Pathogenic	Disruptive	2	Ch3_Core; Ch4_SS	O	O	C	C	O	O	O	O	O
V157G	157	V	G	Core	Pathogenic	Disruptive	2	Ch3_Core; Ch4_SS	O	O	C	C	O	O	O	O	O
V157I	157	V	I	Core	Benign	Non-disruptive	0		O	O	O	O	O	O	O	O	O
V157L	157	V	L	Core	VUS	Disruptive	2	Ch3_Core; Ch4_SS	O	O	C	C	O	O	O	O	O
R158C	158	R	C	Core	VUS	Disruptive	1	Ch3_Core	O	O	C	O	O	O	O	O	O
R158G	158	R	G	Core	Pathogenic	Disruptive	1	Ch3_Core	O	O	C	P	O	O	O	O	O
R158H	158	R	H	Core	Pathogenic	Disruptive	1	Ch3_Core	O	O	C	O	O	O	O	O	O
R158I	158	R	I	Core	VUS	Disruptive	1	Ch3_Core	O	O	C	O	O	O	O	O	O
R158L	158	R	L	Core	Pathogenic	Disruptive	1	Ch3_Core	O	O	C	O	O	O	O	O	O
R158P	158	R	P	Core	Pathogenic	Disruptive	3	Ch3_Core; Ch4_SS; Ch5_Loop	O	O	C	C	C	O	O	O	O
R158S	158	R	S	Core	Pathogenic	Disruptive	1	Ch3_Core	O	O	C	O	O	O	O	O	O
A159D	159	A	D	Core	Pathogenic	Disruptive	1	Ch3_Core	O	O	C	P	O	O	O	O	O
A159F	159	A	F	Core	VUS	Disruptive	1	Ch3_Core	O	O	C	O	O	O	O	O	O
A159P	159	A	P	Core	Pathogenic	Disruptive	3	Ch3_Core; Ch4_SS; Ch5_Loop	O	O	C	C	C	O	O	O	O
A159T	159	A	T	Core	Pathogenic	Disruptive	1	Ch3_Core	O	O	C	O	O	O	O	O	O
A159V	159	A	V	Core	Pathogenic	Disruptive	1	Ch3_Core	O	O	C	O	O	O	O	O	O
M160I	160	M	I	Core	Benign	Disruptive	1	Ch3_Core	O	O	C	O	O	O	O	O	O
M160T	160	M	T	Core	VUS	Disruptive	1	Ch3_Core	O	O	C	O	O	O	O	O	O
M160V	160	M	V	Core	Pathogenic	Disruptive	1	Ch3_Core	O	O	C	O	O	O	O	O	O
A161D	161	A	D	Core	Pathogenic	Disruptive	1	Ch3_Core	O	O	C	P	O	O	O	O	O
A161G	161	A	G	Core	VUS	Disruptive	1	Ch3_Core	O	O	C	P	O	O	O	O	O
A161P	161	A	P	Core	Other	Disruptive	3	Ch3_Core; Ch4_SS; Ch5_Loop	O	O	C	C	C	O	O	O	O
A161T	161	A	T	Core	Pathogenic	Disruptive	1	Ch3_Core	O	O	C	O	O	O	O	O	O
A161V	161	A	V	Core	VUS	Disruptive	1	Ch3_Core	O	O	C	O	O	O	O	O	O
I162F	162	I	F	Core	Pathogenic	Disruptive	1	Ch3_Core	O	O	C	P	O	O	O	O	O
I162N	162	I	N	Core	Pathogenic	Disruptive	2	Ch3_Core; Ch4_SS	O	O	C	C	O	O	O	O	O
I162S	162	I	S	Core	Pathogenic	Disruptive	2	Ch3_Core; Ch4_SS	O	O	C	C	O	O	O	O	O
I162T	162	I	T	Core	VUS	Disruptive	1	Ch3_Core	O	O	C	O	O	O	O	O	O
I162V	162	I	V	Core	VUS	Non-disruptive	0		O	O	O	O	O	O	O	O	O
Y163C	163	Y	C	Core	Pathogenic	Disruptive	2	Ch3_Core; Ch5_Loop	O	O	C	O	C	O	O	O	O
Y163D	163	Y	D	Core	Pathogenic	Disruptive	3	Ch3_Core; Ch4_SS; Ch5_Loop	O	O	C	C	C	O	O	O	O
Y163H	163	Y	H	Core	Pathogenic	Disruptive	2	Ch3_Core; Ch4_SS	O	O	C	C	P	O	O	O	O
Y163N	163	Y	N	Core	Pathogenic	Disruptive	3	Ch3_Core; Ch4_SS; Ch5_Loop	O	O	C	C	C	O	O	O	O
Y163S	163	Y	S	Core	VUS	Disruptive	3	Ch3_Core; Ch4_SS; Ch5_Loop	O	O	C	C	C	O	O	O	O
K164E	164	K	E	Core	Pathogenic	Disruptive	2	Ch3_Core; Ch5_Loop	O	O	C	O	C	O	O	O	O
K164N	164	K	N	Core	VUS	Disruptive	2	Ch3_Core; Ch5_Loop	O	O	C	O	C	O	O	O	O
K164Q	164	K	Q	Core	VUS	Disruptive	2	Ch3_Core; Ch5_Loop	O	O	C	O	C	O	O	O	O
Q165E	165	Q	E	Core	VUS	Disruptive	1	Ch6_PPI	O	O	O	O	O	C	O	O	O
Q165K	165	Q	K	Core	Pathogenic	Disruptive	1	Ch6_PPI	O	O	O	O	O	C	O	O	O
Q165L	165	Q	L	Core	Pathogenic	Disruptive	1	Ch6_PPI	O	O	O	O	O	C	O	O	O
S166A	166	S	A	Core	VUS	Disruptive	1	Ch6_PPI	O	O	O	O	O	C	O	O	O
S166L	166	S	L	Core	VUS	Disruptive	1	Ch6_PPI	O	O	O	O	O	C	O	O	O
S166T	166	S	T	Core	Benign	Non-disruptive	0		O	O	O	O	O	O	O	O	O
Q167K	167	Q	K	Core	VUS	Disruptive	1	Ch6_PPI	O	O	O	O	O	C	O	O	O
Q167P	167	Q	P	Core	VUS	Disruptive	2	Ch5_Loop; Ch6_PPI	O	O	O	O	C	C	O	O	O
Q167R	167	Q	R	Core	VUS	Disruptive	1	Ch6_PPI	O	O	O	O	O	C	O	O	O
H168L	168	H	L	Core	Pathogenic	Disruptive	1	Ch6_PPI	O	O	O	O	O	C	O	O	O
H168N	168	H	N	Core	VUS	Disruptive	1	Ch6_PPI	O	O	O	O	O	C	O	O	O
H168P	168	H	P	Core	Pathogenic	Disruptive	3	Ch4_SS; Ch5_Loop; Ch6_PPI	O	O	O	C	C	C	O	O	O
H168Q	168	H	Q	Core	VUS	Non-disruptive	0		O	O	O	O	O	O	O	O	O
H168R	168	H	R	Core	Pathogenic	Disruptive	1	Ch6_PPI	O	O	O	O	O	C	O	O	O
H168Y	168	H	Y	Core	VUS	Disruptive	1	Ch6_PPI	O	O	O	O	O	C	O	O	O
M169I	169	M	I	Core	VUS	Disruptive	1	Ch3_Core	O	O	C	P	O	O	O	O	O
M169L	169	M	L	Core	VUS	Disruptive	1	Ch3_Core	O	O	C	O	O	O	O	O	O
M169R	169	M	R	Core	VUS	Disruptive	1	Ch3_Core	O	O	C	P	O	O	O	O	O
M169V	169	M	V	Core	VUS	Disruptive	2	Ch3_Core; Ch4_SS	O	O	C	C	O	O	O	O	O
T170A	170	T	A	Core	VUS	Non-disruptive	0		O	O	O	O	O	O	O	O	O
T170M	170	T	M	Core	Benign	Non-disruptive	0		O	O	O	O	O	O	O	O	O
T170R	170	T	R	Core	VUS	Non-disruptive	0		O	O	O	O	O	O	O	O	O
T170S	170	T	S	Core	VUS	Non-disruptive	0		O	O	O	O	O	O	O	O	O
E171D	171	E	D	Core	Pathogenic	Non-disruptive	0		O	O	O	O	O	O	O	O	O
E171G	171	E	G	Core	Pathogenic	Disruptive	1	Ch6_PPI	O	O	O	O	O	C	O	O	O
E171K	171	E	K	Core	Benign	Disruptive	1	Ch6_PPI	O	O	O	O	O	C	O	O	O
V172A	172	V	A	Core	VUS	Disruptive	2	Ch3_Core; Ch4_SS	O	O	C	C	O	O	O	O	O
V172D	172	V	D	Core	Pathogenic	Disruptive	2	Ch3_Core; Ch4_SS	O	O	C	C	O	O	O	O	O
V172F	172	V	F	Core	Pathogenic	Disruptive	2	Ch3_Core; Ch4_SS	O	O	C	C	O	O	O	O	O
V172G	172	V	G	Core	VUS	Disruptive	2	Ch3_Core; Ch4_SS	O	O	C	C	O	O	O	O	O
V172I	172	V	I	Core	VUS	Non-disruptive	0		O	O	O	O	O	O	O	O	O
V173A	173	V	A	Core	Pathogenic	Disruptive	2	Ch3_Core; Ch4_SS	O	O	C	C	O	O	O	O	O
V173E	173	V	E	Core	Pathogenic	Disruptive	2	Ch3_Core; Ch4_SS	O	O	C	C	O	O	O	O	O
V173G	173	V	G	Core	Pathogenic	Disruptive	2	Ch3_Core; Ch4_SS	O	O	C	C	O	O	O	O	O
V173L	173	V	L	Core	Pathogenic	Disruptive	2	Ch3_Core; Ch4_SS	O	O	C	C	O	O	O	O	O
V173M	173	V	M	Core	Pathogenic	Disruptive	2	Ch3_Core; Ch4_SS	O	O	C	C	O	O	O	O	O
R174G	174	R	G	Core	VUS	Disruptive	1	Ch3_Core	O	O	C	P	O	O	O	O	O
R174K	174	R	K	Core	Pathogenic	Disruptive	1	Ch3_Core	O	O	C	O	O	O	O	O	O
R174S	174	R	S	Core	VUS	Disruptive	1	Ch3_Core	O	O	C	O	O	O	O	O	O
R174W	174	R	W	Core	VUS	Disruptive	1	Ch3_Core	O	O	C	O	O	O	O	O	O
R175C	175	R	C	Core	VUS	Disruptive	3	Ch2_Zn; Ch3_Core; Ch5_Loop	O	C	C	O	C	O	O	O	O
R175G	175	R	G	Core	Pathogenic	Disruptive	3	Ch2_Zn; Ch3_Core; Ch5_Loop	O	C	C	P	C	O	O	O	O
R175H	175	R	H	Core	Pathogenic	Disruptive	3	Ch2_Zn; Ch3_Core; Ch5_Loop	O	C	C	O	C	O	O	O	O
R175L	175	R	L	Core	Pathogenic	Disruptive	3	Ch2_Zn; Ch3_Core; Ch5_Loop	O	C	C	O	C	O	O	O	O
R175S	175	R	S	Core	Pathogenic	Disruptive	3	Ch2_Zn; Ch3_Core; Ch5_Loop	O	C	C	O	C	O	O	O	O
C176F	176	C	F	Core	Pathogenic	Disruptive	3	Ch2_Zn; Ch3_Core; Ch5_Loop	O	C	C	O	C	O	O	O	O
C176G	176	C	G	Core	Pathogenic	Disruptive	3	Ch2_Zn; Ch3_Core; Ch4_SS	O	C	C	C	P	O	O	O	O
C176R	176	C	R	Core	Pathogenic	Disruptive	3	Ch2_Zn; Ch3_Core; Ch5_Loop	O	C	C	P	C	O	O	O	O
C176S	176	C	S	Core	Pathogenic	Disruptive	3	Ch2_Zn; Ch3_Core; Ch4_SS	O	C	C	C	O	O	O	O	O
C176W	176	C	W	Core	Pathogenic	Disruptive	3	Ch2_Zn; Ch3_Core; Ch5_Loop	O	C	C	O	C	O	O	O	O
C176Y	176	C	Y	Core	Pathogenic	Disruptive	3	Ch2_Zn; Ch3_Core; Ch5_Loop	O	C	C	O	C	O	O	O	O
P177A	177	P	A	Core	VUS	Disruptive	3	Ch4_SS; Ch5_Loop; Ch6_PPI	O	O	O	C	C	C	O	O	O
P177H	177	P	H	Core	VUS	Disruptive	3	Ch4_SS; Ch5_Loop; Ch6_PPI	O	O	O	C	C	C	O	O	O
P177L	177	P	L	Core	Pathogenic	Disruptive	3	Ch4_SS; Ch5_Loop; Ch6_PPI	O	O	O	C	C	C	O	O	O
P177R	177	P	R	Core	Pathogenic	Disruptive	4	Ch2_Zn; Ch4_SS; Ch5_Loop; Ch6_PPI	O	C	O	C	C	C	O	O	O
P177S	177	P	S	Core	VUS	Disruptive	2	Ch4_SS; Ch5_Loop	O	O	O	C	C	O	O	O	O
P177T	177	P	T	Core	VUS	Disruptive	2	Ch4_SS; Ch5_Loop	O	O	O	C	C	O	O	O	O
H178D	178	H	D	Core	Pathogenic	Disruptive	2	Ch2_Zn; Ch6_PPI	O	C	O	O	O	C	O	O	O
H178N	178	H	N	Core	VUS	Disruptive	1	Ch6_PPI	O	O	O	O	O	C	O	O	O
H178P	178	H	P	Core	Pathogenic	Disruptive	2	Ch5_Loop; Ch6_PPI	O	O	O	O	C	C	O	O	O
H178Q	178	H	Q	Core	Pathogenic	Non-disruptive	0		O	O	O	O	O	O	O	O	O
H178R	178	H	R	Core	VUS	Disruptive	2	Ch2_Zn; Ch6_PPI	O	C	O	O	O	C	O	O	O
H179D	179	H	D	Core	Pathogenic	Disruptive	1	Ch2_Zn	O	C	P	O	O	O	O	O	O
H179L	179	H	L	Core	Pathogenic	Disruptive	2	Ch2_Zn; Ch3_Core	O	C	C	O	O	O	O	O	O
H179N	179	H	N	Core	Pathogenic	Disruptive	2	Ch2_Zn; Ch3_Core	O	C	C	O	O	O	O	O	O
H179P	179	H	P	Core	Pathogenic	Disruptive	4	Ch2_Zn; Ch3_Core; Ch4_SS; Ch5_Loop	O	C	C	C	C	O	O	O	O
H179Q	179	H	Q	Core	Pathogenic	Disruptive	2	Ch2_Zn; Ch3_Core	O	C	C	O	O	O	O	O	O
H179R	179	H	R	Core	Pathogenic	Disruptive	1	Ch2_Zn	O	C	P	O	O	O	O	O	O
H179Y	179	H	Y	Core	Pathogenic	Disruptive	2	Ch2_Zn; Ch3_Core	O	C	C	O	O	O	O	O	O
E180D	180	E	D	Core	VUS	Disruptive	1	Ch4_SS	O	O	P	C	O	O	O	O	O
E180K	180	E	K	Core	Pathogenic	Disruptive	2	Ch2_Zn; Ch3_Core	O	C	C	O	O	O	O	O	O
R181C	181	R	C	Core	Pathogenic	Disruptive	3	Ch6_PPI; Ch7_PTM; Ch9_SaltBridge	O	O	O	O	O	C	C	O	C
R181H	181	R	H	Core	Pathogenic	Disruptive	3	Ch6_PPI; Ch7_PTM; Ch9_SaltBridge	O	O	O	O	O	C	C	O	C
R181L	181	R	L	Core	Pathogenic	Disruptive	3	Ch6_PPI; Ch7_PTM; Ch9_SaltBridge	O	O	O	O	O	C	C	O	C
R181P	181	R	P	Core	Pathogenic	Disruptive	4	Ch5_Loop; Ch6_PPI; Ch7_PTM; Ch9_SaltBridge	O	O	O	O	C	C	C	O	C
R181S	181	R	S	Core	VUS	Disruptive	3	Ch6_PPI; Ch7_PTM; Ch9_SaltBridge	O	O	O	O	O	C	C	O	C
C182G	182	C	G	Core	VUS	Disruptive	2	Ch3_Core; Ch6_PPI	O	O	C	O	O	C	O	O	O
C182R	182	C	R	Core	VUS	Disruptive	3	Ch3_Core; Ch6_PPI; Ch7_PTM	O	O	C	O	O	C	C	O	O
C182S	182	C	S	Core	VUS	Disruptive	2	Ch3_Core; Ch6_PPI	O	O	C	O	O	C	O	O	O
C182W	182	C	W	Core	VUS	Disruptive	3	Ch3_Core; Ch6_PPI; Ch7_PTM	O	O	C	O	O	C	C	O	O
S183L	183	S	L	Core	Pathogenic	Disruptive	2	Ch6_PPI; Ch7_PTM	O	O	O	O	O	C	C	O	O
S183P	183	S	P	Core	Benign	Disruptive	2	Ch5_Loop; Ch7_PTM	O	O	O	O	C	O	C	O	O
D184G	184	D	G	Core	VUS	Disruptive	2	Ch7_PTM; Ch9_SaltBridge	O	O	O	O	O	O	C	O	C
D184H	184	D	H	Core	VUS	Disruptive	2	Ch7_PTM; Ch9_SaltBridge	O	O	O	O	O	O	C	O	C
S185I	185	S	I	Core	VUS	Disruptive	1	Ch7_PTM	O	O	O	O	O	O	C	O	O
S185N	185	S	N	Core	Benign	Non-disruptive	0		O	O	O	O	O	O	O	O	O
S185R	185	S	R	Core	Benign	Disruptive	1	Ch7_PTM	O	O	O	O	O	O	C	O	O
D186E	186	D	E	Core	Benign	Non-disruptive	0		O	O	O	O	O	O	O	O	O
D186N	186	D	N	Core	Benign	Non-disruptive	0		O	O	O	O	O	O	O	O	O
G187A	187	G	A	Core	VUS	Non-disruptive	0		O	O	O	O	O	O	O	O	O
G187D	187	G	D	Core	VUS	Non-disruptive	0		O	O	O	O	O	O	O	O	O
G187R	187	G	R	Core	Pathogenic	Non-disruptive	0		O	O	O	O	O	O	O	O	O
G187S	187	G	S	Core	Pathogenic	Non-disruptive	0		O	O	O	O	O	O	O	O	O
G187V	187	G	V	Core	VUS	Non-disruptive	0		O	O	O	O	O	O	O	O	O
L188P	188	L	P	Core	VUS	Disruptive	1	Ch3_Core	O	O	C	O	P	O	O	O	O
L188V	188	L	V	Core	VUS	Disruptive	1	Ch3_Core	O	O	C	O	O	O	O	O	O
A189D	189	A	D	Core	VUS	Disruptive	1	Ch3_Core	O	O	C	P	O	O	O	O	O
A189G	189	A	G	Core	VUS	Disruptive	1	Ch3_Core	O	O	C	P	O	O	O	O	O
A189S	189	A	S	Core	VUS	Non-disruptive	0		O	O	O	O	O	O	O	O	O
A189T	189	A	T	Core	VUS	Non-disruptive	0		O	O	O	O	O	O	O	O	O
A189V	189	A	V	Core	Pathogenic	Non-disruptive	0		O	O	P	O	O	O	O	O	O
P190A	190	P	A	Core	VUS	Disruptive	1	Ch5_Loop	O	O	O	O	C	O	O	O	O
P190L	190	P	L	Core	Pathogenic	Disruptive	1	Ch5_Loop	O	O	O	O	C	O	O	O	O
P190R	190	P	R	Core	Pathogenic	Disruptive	1	Ch5_Loop	O	O	O	O	C	O	O	O	O
P190S	190	P	S	Core	VUS	Disruptive	1	Ch5_Loop	O	O	O	O	C	O	O	O	O
P190T	190	P	T	Core	VUS	Disruptive	1	Ch5_Loop	O	O	O	O	C	O	O	O	O
P191H	191	P	H	Core	VUS	Disruptive	3	Ch3_Core; Ch4_SS; Ch5_Loop	O	O	C	C	C	O	O	O	O
P191L	191	P	L	Core	VUS	Disruptive	3	Ch3_Core; Ch4_SS; Ch5_Loop	O	O	C	C	C	O	O	O	O
P191R	191	P	R	Core	Benign	Disruptive	3	Ch3_Core; Ch4_SS; Ch5_Loop	O	O	C	C	C	O	O	O	O
P191S	191	P	S	Core	VUS	Disruptive	3	Ch3_Core; Ch4_SS; Ch5_Loop	O	O	C	C	C	O	O	O	O
Q192E	192	Q	E	Core	VUS	Disruptive	1	Ch6_PPI	O	O	O	O	O	C	O	O	O
Q192H	192	Q	H	Core	VUS	Non-disruptive	0		O	O	O	O	O	O	O	O	O
Q192P	192	Q	P	Core	VUS	Disruptive	2	Ch5_Loop; Ch6_PPI	O	O	O	O	C	C	O	O	O
Q192R	192	Q	R	Core	Pathogenic	Disruptive	1	Ch6_PPI	O	O	O	O	O	C	O	O	O
H193D	193	H	D	Core	Pathogenic	Disruptive	1	Ch3_Core	O	O	C	O	O	O	O	O	O
H193L	193	H	L	Core	Pathogenic	Disruptive	1	Ch3_Core	O	O	C	O	O	O	O	O	O
H193N	193	H	N	Core	Pathogenic	Disruptive	1	Ch3_Core	O	O	C	O	O	O	O	O	O
H193P	193	H	P	Core	Pathogenic	Disruptive	1	Ch3_Core	O	O	C	O	P	O	O	O	O
H193Q	193	H	Q	Core	Pathogenic	Disruptive	1	Ch3_Core	O	O	C	O	O	O	O	O	O
H193R	193	H	R	Core	Pathogenic	Disruptive	1	Ch3_Core	O	O	C	O	O	O	O	O	O
H193Y	193	H	Y	Core	Pathogenic	Disruptive	1	Ch3_Core	O	O	C	O	O	O	O	O	O
L194F	194	L	F	Core	Pathogenic	Disruptive	1	Ch3_Core	O	O	C	O	O	O	O	O	O
L194H	194	L	H	Core	Pathogenic	Disruptive	1	Ch3_Core	O	O	C	O	O	O	O	O	O
L194P	194	L	P	Core	VUS	Disruptive	1	Ch3_Core	O	O	C	O	P	O	O	O	O
L194R	194	L	R	Core	Pathogenic	Disruptive	1	Ch3_Core	O	O	C	O	O	O	O	O	O
I195F	195	I	F	Core	Pathogenic	Disruptive	1	Ch3_Core	O	O	C	P	O	O	O	O	O
I195M	195	I	M	Core	VUS	Disruptive	2	Ch3_Core; Ch4_SS	O	O	C	C	O	O	O	O	O
I195N	195	I	N	Core	Pathogenic	Disruptive	2	Ch3_Core; Ch4_SS	O	O	C	C	O	O	O	O	O
I195S	195	I	S	Core	Pathogenic	Disruptive	2	Ch3_Core; Ch4_SS	O	O	C	C	O	O	O	O	O
I195T	195	I	T	Core	Pathogenic	Disruptive	1	Ch3_Core	O	O	C	O	O	O	O	O	O
R196G	196	R	G	Core	Pathogenic	Disruptive	1	Ch3_Core	O	O	C	P	O	O	O	O	O
R196L	196	R	L	Core	Pathogenic	Disruptive	1	Ch3_Core	O	O	C	O	O	O	O	O	O
R196P	196	R	P	Core	Pathogenic	Disruptive	3	Ch3_Core; Ch4_SS; Ch5_Loop	O	O	C	C	C	O	O	O	O
R196Q	196	R	Q	Core	VUS	Disruptive	1	Ch3_Core	O	O	C	O	O	O	O	O	O
V197A	197	V	A	Core	VUS	Disruptive	2	Ch3_Core; Ch4_SS	O	O	C	C	O	O	O	O	O
V197E	197	V	E	Core	VUS	Disruptive	2	Ch3_Core; Ch4_SS	O	O	C	C	O	O	O	O	O
V197G	197	V	G	Core	VUS	Disruptive	2	Ch3_Core; Ch4_SS	O	O	C	C	O	O	O	O	O
V197L	197	V	L	Core	VUS	Disruptive	2	Ch3_Core; Ch4_SS	O	O	C	C	O	O	O	O	O
V197M	197	V	M	Core	Pathogenic	Disruptive	2	Ch3_Core; Ch4_SS	O	O	C	C	O	O	O	O	O
E198G	198	E	G	Core	VUS	Disruptive	2	Ch3_Core; Ch6_PPI	O	O	C	O	O	C	O	O	O
G199E	199	G	E	Core	VUS	Non-disruptive	0		O	O	O	O	O	O	O	O	O
G199R	199	G	R	Core	VUS	Non-disruptive	0		O	O	O	O	O	O	O	O	O
G199V	199	G	V	Core	Pathogenic	Non-disruptive	0		O	O	O	O	O	O	O	O	O
N200D	200	N	D	Core	VUS	Non-disruptive	0		O	O	O	O	O	O	O	O	O
N200H	200	N	H	Core	VUS	Non-disruptive	0		O	O	O	O	O	O	O	O	O
N200S	200	N	S	Core	VUS	Non-disruptive	0		O	O	O	O	O	O	O	O	O
N200Y	200	N	Y	Core	VUS	Non-disruptive	0		O	O	O	O	O	O	O	O	O
L201M	201	L	M	Core	VUS	Non-disruptive	0		O	O	O	O	O	O	O	O	O
R202C	202	R	C	Core	Pathogenic	Disruptive	1	Ch9_SaltBridge	O	O	O	O	O	O	O	O	C
R202G	202	R	G	Core	Pathogenic	Disruptive	1	Ch9_SaltBridge	O	O	O	O	O	O	O	O	C
R202H	202	R	H	Core	Pathogenic	Disruptive	1	Ch9_SaltBridge	O	O	O	O	O	O	O	O	C
R202L	202	R	L	Core	VUS	Disruptive	1	Ch9_SaltBridge	O	O	O	O	O	O	O	O	C
R202P	202	R	P	Core	VUS	Disruptive	1	Ch9_SaltBridge	O	O	O	O	P	O	O	O	C
V203E	203	V	E	Core	VUS	Disruptive	2	Ch3_Core; Ch4_SS	O	O	C	C	O	O	O	O	O
V203L	203	V	L	Core	VUS	Disruptive	2	Ch3_Core; Ch4_SS	O	O	C	C	O	O	O	O	O
V203M	203	V	M	Core	VUS	Disruptive	2	Ch3_Core; Ch4_SS	O	O	C	C	O	O	O	O	O
E204D	204	E	D	Core	Benign	Non-disruptive	0		O	O	O	O	O	O	O	O	O
E204G	204	E	G	Core	VUS	Disruptive	1	Ch9_SaltBridge	O	O	O	O	O	O	O	O	C
E204V	204	E	V	Core	VUS	Disruptive	1	Ch9_SaltBridge	O	O	O	O	O	O	O	O	C
Y205C	205	Y	C	Core	Pathogenic	Disruptive	1	Ch3_Core	O	O	C	O	O	O	O	O	O
Y205D	205	Y	D	Core	Pathogenic	Disruptive	2	Ch3_Core; Ch4_SS	O	O	C	C	O	O	O	O	O
Y205F	205	Y	F	Core	VUS	Disruptive	1	Ch3_Core	O	O	C	O	O	O	O	O	O
Y205H	205	Y	H	Core	Pathogenic	Disruptive	2	Ch3_Core; Ch4_SS	O	O	C	C	O	O	O	O	O
Y205N	205	Y	N	Core	Pathogenic	Disruptive	2	Ch3_Core; Ch4_SS	O	O	C	C	O	O	O	O	O
Y205S	205	Y	S	Core	VUS	Disruptive	2	Ch3_Core; Ch4_SS	O	O	C	C	O	O	O	O	O
L206F	206	L	F	Core	VUS	Non-disruptive	0		O	O	O	O	O	O	O	O	O
L206S	206	L	S	Core	Pathogenic	Disruptive	1	Ch4_SS	O	O	P	C	O	O	O	O	O
L206W	206	L	W	Core	VUS	Non-disruptive	0		O	O	P	O	O	O	O	O	O
D207E	207	D	E	Core	Benign	Non-disruptive	0		O	O	O	O	O	O	O	O	O
D207G	207	D	G	Core	VUS	Disruptive	1	Ch3_Core	O	O	C	O	O	O	O	O	O
D207H	207	D	H	Core	VUS	Non-disruptive	0		O	O	O	O	O	O	O	O	O
D207N	207	D	N	Core	Pathogenic	Non-disruptive	0		O	O	O	O	O	O	O	O	O
D208A	208	D	A	Core	VUS	Disruptive	1	Ch9_SaltBridge	O	O	O	O	O	O	O	O	C
D208E	208	D	E	Core	VUS	Non-disruptive	0		O	O	O	O	O	O	O	O	O
D208G	208	D	G	Core	VUS	Disruptive	1	Ch9_SaltBridge	O	O	O	O	O	O	O	O	C
D208H	208	D	H	Core	VUS	Disruptive	1	Ch9_SaltBridge	O	O	O	O	O	O	O	O	C
D208N	208	D	N	Core	Pathogenic	Disruptive	1	Ch9_SaltBridge	O	O	O	O	O	O	O	O	C
D208V	208	D	V	Core	Pathogenic	Disruptive	1	Ch9_SaltBridge	O	O	O	O	O	O	O	O	C
D208Y	208	D	Y	Core	Pathogenic	Disruptive	1	Ch9_SaltBridge	O	O	O	O	O	O	O	O	C
R209G	209	R	G	Core	Pathogenic	Disruptive	1	Ch9_SaltBridge	O	O	O	O	O	O	O	O	C
R209K	209	R	K	Core	Pathogenic	Non-disruptive	0		O	O	O	O	O	O	O	O	O
R209S	209	R	S	Core	Pathogenic	Disruptive	1	Ch9_SaltBridge	O	O	O	O	O	O	O	O	C
N210S	210	N	S	Core	Benign	Non-disruptive	0		O	O	O	O	O	O	O	O	O
N210Y	210	N	Y	Core	VUS	Non-disruptive	0		O	O	O	O	O	O	O	O	O
T211A	211	T	A	Core	VUS	Non-disruptive	0		O	O	O	O	O	O	O	O	O
T211I	211	T	I	Core	Pathogenic	Non-disruptive	0		O	O	O	O	O	O	O	O	O
T211P	211	T	P	Core	Pathogenic	Non-disruptive	0		O	O	O	O	P	O	O	O	O
T211S	211	T	S	Core	VUS	Non-disruptive	0		O	O	O	O	O	O	O	O	O
F212I	212	F	I	Core	VUS	Disruptive	1	Ch3_Core	O	O	C	O	O	O	O	O	O
F212S	212	F	S	Core	Benign	Disruptive	1	Ch3_Core	O	O	C	O	O	O	O	O	O
R213G	213	R	G	Core	Pathogenic	Disruptive	1	Ch3_Core	O	O	C	O	O	O	O	O	O
R213L	213	R	L	Core	Pathogenic	Disruptive	1	Ch3_Core	O	O	C	O	O	O	O	O	O
R213P	213	R	P	Core	Pathogenic	Disruptive	1	Ch3_Core	O	O	C	O	P	O	O	O	O
R213Q	213	R	Q	Core	Pathogenic	Disruptive	1	Ch3_Core	O	O	C	O	O	O	O	O	O
R213W	213	R	W	Core	Pathogenic	Disruptive	1	Ch3_Core	O	O	C	O	O	O	O	O	O
H214L	214	H	L	Core	Pathogenic	Disruptive	1	Ch3_Core	O	O	C	O	O	O	O	O	O
H214N	214	H	N	Core	VUS	Disruptive	1	Ch3_Core	O	O	C	O	O	O	O	O	O
H214P	214	H	P	Core	VUS	Disruptive	3	Ch3_Core; Ch4_SS; Ch5_Loop	O	O	C	C	C	O	O	O	O
H214Q	214	H	Q	Core	Pathogenic	Disruptive	1	Ch3_Core	O	O	C	O	O	O	O	O	O
H214R	214	H	R	Core	Pathogenic	Disruptive	1	Ch3_Core	O	O	C	O	O	O	O	O	O
H214Y	214	H	Y	Core	VUS	Disruptive	1	Ch3_Core	O	O	C	O	O	O	O	O	O
S215C	215	S	C	Core	VUS	Disruptive	1	Ch3_Core	O	O	C	O	O	O	O	O	O
S215G	215	S	G	Core	Pathogenic	Disruptive	1	Ch3_Core	O	O	C	O	O	O	O	O	O
S215I	215	S	I	Core	Pathogenic	Disruptive	1	Ch3_Core	O	O	C	O	O	O	O	O	O
S215N	215	S	N	Core	Pathogenic	Disruptive	1	Ch3_Core	O	O	C	O	O	O	O	O	O
S215R	215	S	R	Core	Pathogenic	Disruptive	1	Ch3_Core	O	O	C	O	O	O	O	O	O
S215T	215	S	T	Core	Pathogenic	Disruptive	1	Ch3_Core	O	O	C	O	O	O	O	O	O
V216E	216	V	E	Core	VUS	Disruptive	2	Ch3_Core; Ch4_SS	O	O	C	C	O	O	O	O	O
V216G	216	V	G	Core	Pathogenic	Disruptive	2	Ch3_Core; Ch4_SS	O	O	C	C	O	O	O	O	O
V216L	216	V	L	Core	Pathogenic	Disruptive	2	Ch3_Core; Ch4_SS	O	O	C	C	O	O	O	O	O
V216M	216	V	M	Core	Pathogenic	Disruptive	2	Ch3_Core; Ch4_SS	O	O	C	C	O	O	O	O	O
V217L	217	V	L	Core	Pathogenic	Disruptive	2	Ch3_Core; Ch4_SS	O	O	C	C	O	O	O	O	O
V217M	217	V	M	Core	Pathogenic	Disruptive	2	Ch3_Core; Ch4_SS	O	O	C	C	O	O	O	O	O
V218E	218	V	E	Core	Pathogenic	Disruptive	2	Ch3_Core; Ch4_SS	O	O	C	C	O	O	O	O	O
V218G	218	V	G	Core	Pathogenic	Disruptive	2	Ch3_Core; Ch4_SS	O	O	C	C	O	O	O	O	O
V218M	218	V	M	Core	Pathogenic	Disruptive	2	Ch3_Core; Ch4_SS	O	O	C	C	O	O	O	O	O
P219A	219	P	A	Core	VUS	Disruptive	3	Ch3_Core; Ch4_SS; Ch5_Loop	O	O	C	C	C	O	O	O	O
P219L	219	P	L	Core	VUS	Disruptive	3	Ch3_Core; Ch4_SS; Ch5_Loop	O	O	C	C	C	O	O	O	O
P219R	219	P	R	Core	VUS	Disruptive	3	Ch3_Core; Ch4_SS; Ch5_Loop	O	O	C	C	C	O	O	O	O
P219S	219	P	S	Core	Pathogenic	Disruptive	3	Ch3_Core; Ch4_SS; Ch5_Loop	O	O	C	C	C	O	O	O	O
P219T	219	P	T	Core	VUS	Disruptive	3	Ch3_Core; Ch4_SS; Ch5_Loop	O	O	C	C	C	O	O	O	O
Y220C	220	Y	C	Core	Pathogenic	Disruptive	1	Ch3_Core	O	O	C	O	O	O	O	O	O
Y220D	220	Y	D	Core	Pathogenic	Disruptive	2	Ch3_Core; Ch4_SS	O	O	C	C	O	O	O	O	O
Y220H	220	Y	H	Core	Pathogenic	Disruptive	2	Ch3_Core; Ch4_SS	O	O	C	C	O	O	O	O	O
Y220N	220	Y	N	Core	Pathogenic	Disruptive	2	Ch3_Core; Ch4_SS	O	O	C	C	O	O	O	O	O
Y220S	220	Y	S	Core	Pathogenic	Disruptive	2	Ch3_Core; Ch4_SS	O	O	C	C	O	O	O	O	O
E221A	221	E	A	Core	VUS	Non-disruptive	0		O	O	O	O	O	O	O	O	O
E221K	221	E	K	Core	VUS	Non-disruptive	0		O	O	O	O	O	O	O	O	O
E221M	221	E	M	Core	VUS	Non-disruptive	0		O	O	O	O	O	O	O	O	O
P222L	222	P	L	Core	Pathogenic	Disruptive	2	Ch5_Loop; Ch6_PPI	O	O	O	O	C	C	O	O	O
P222Q	222	P	Q	Core	VUS	Disruptive	1	Ch5_Loop	O	O	O	O	C	O	O	O	O
P222S	222	P	S	Core	Pathogenic	Disruptive	1	Ch5_Loop	O	O	O	O	C	O	O	O	O
P223L	223	P	L	Core	VUS	Disruptive	2	Ch4_SS; Ch5_Loop	O	O	P	C	C	O	O	O	O
E224A	224	E	A	Core	VUS	Non-disruptive	0		O	O	O	O	O	O	O	O	O
E224D	224	E	D	Core	Pathogenic	Non-disruptive	0		O	O	O	O	O	O	O	O	O
E224G	224	E	G	Core	VUS	Non-disruptive	0		O	O	O	O	O	O	O	O	O
E224K	224	E	K	Core	VUS	Non-disruptive	0		O	O	O	O	O	O	O	O	O
V225D	225	V	D	Core	Pathogenic	Disruptive	1	Ch3_Core	O	O	C	O	O	O	O	O	O
V225F	225	V	F	Core	VUS	Non-disruptive	0		O	O	O	O	O	O	O	O	O
V225I	225	V	I	Core	Pathogenic	Non-disruptive	0		O	O	O	O	O	O	O	O	O
G226A	226	G	A	Core	VUS	Non-disruptive	0		O	O	O	O	O	O	O	O	O
G226S	226	G	S	Core	VUS	Non-disruptive	0		O	O	O	O	O	O	O	O	O
G226V	226	G	V	Core	Pathogenic	Non-disruptive	0		O	O	O	O	O	O	O	O	O
S227F	227	S	F	Core	VUS	Non-disruptive	0		O	O	O	O	O	O	O	O	O
D228E	228	D	E	Core	Pathogenic	Non-disruptive	0		O	O	O	O	O	O	O	O	O
D228N	228	D	N	Core	VUS	Non-disruptive	0		O	O	O	O	O	O	O	O	O
D228Y	228	D	Y	Core	Benign	Non-disruptive	0		O	O	O	O	O	O	O	O	O
C229G	229	C	G	Core	VUS	Disruptive	2	Ch3_Core; Ch4_SS	O	O	C	C	O	O	O	O	O
C229R	229	C	R	Core	Pathogenic	Disruptive	1	Ch3_Core	O	O	C	P	O	O	O	O	O
C229S	229	C	S	Core	Pathogenic	Disruptive	2	Ch3_Core; Ch4_SS	O	O	C	C	O	O	O	O	O
C229Y	229	C	Y	Core	Pathogenic	Disruptive	1	Ch3_Core	O	O	C	O	O	O	O	O	O
T230A	230	T	A	Core	VUS	Disruptive	2	Ch3_Core; Ch4_SS	O	O	C	C	O	O	O	O	O
T230I	230	T	I	Core	VUS	Disruptive	1	Ch3_Core	O	O	C	O	O	O	O	O	O
T230P	230	T	P	Core	Other	Disruptive	3	Ch3_Core; Ch4_SS; Ch5_Loop	O	O	C	C	C	O	O	O	O
T231A	231	T	A	Core	VUS	Non-disruptive	0		O	O	O	O	O	O	O	O	O
T231I	231	T	I	Core	VUS	Non-disruptive	0		O	O	O	O	O	O	O	O	O
T231S	231	T	S	Core	VUS	Disruptive	1	Ch4_SS	O	O	O	C	O	O	O	O	O
I232F	232	I	F	Core	Pathogenic	Disruptive	1	Ch3_Core	O	O	C	P	O	O	O	O	O
I232L	232	I	L	Core	Pathogenic	Disruptive	2	Ch3_Core; Ch4_SS	O	O	C	C	O	O	O	O	O
I232N	232	I	N	Core	Pathogenic	Disruptive	2	Ch3_Core; Ch4_SS	O	O	C	C	O	O	O	O	O
I232S	232	I	S	Core	Pathogenic	Disruptive	2	Ch3_Core; Ch4_SS	O	O	C	C	O	O	O	O	O
I232T	232	I	T	Core	Pathogenic	Disruptive	1	Ch3_Core	O	O	C	O	O	O	O	O	O
H233R	233	H	R	Core	Pathogenic	Disruptive	1	Ch3_Core	O	O	C	O	O	O	O	O	O
Y234C	234	Y	C	Core	Pathogenic	Disruptive	1	Ch3_Core	O	O	C	O	O	O	O	O	O
Y234D	234	Y	D	Core	Pathogenic	Disruptive	2	Ch3_Core; Ch4_SS	O	O	C	C	O	O	O	O	O
Y234H	234	Y	H	Core	Pathogenic	Disruptive	2	Ch3_Core; Ch4_SS	O	O	C	C	O	O	O	O	O
Y234N	234	Y	N	Core	Pathogenic	Disruptive	2	Ch3_Core; Ch4_SS	O	O	C	C	O	O	O	O	O
Y234Q	234	Y	Q	Core	VUS	Disruptive	2	Ch3_Core; Ch4_SS	O	O	C	C	O	O	O	O	O
Y234S	234	Y	S	Core	Pathogenic	Disruptive	2	Ch3_Core; Ch4_SS	O	O	C	C	O	O	O	O	O
N235D	235	N	D	Core	Pathogenic	Disruptive	1	Ch3_Core	O	O	C	O	O	O	O	O	O
N235I	235	N	I	Core	VUS	Disruptive	1	Ch3_Core	O	O	C	O	O	O	O	O	O
N235S	235	N	S	Core	Benign	Disruptive	1	Ch3_Core	O	O	C	O	O	O	O	O	O
N235Y	235	N	Y	Core	VUS	Disruptive	1	Ch3_Core	O	O	C	O	O	O	O	O	O
Y236C	236	Y	C	Core	Pathogenic	Disruptive	2	Ch3_Core; Ch5_Loop	O	O	C	O	C	O	O	O	O
Y236D	236	Y	D	Core	Pathogenic	Disruptive	3	Ch3_Core; Ch4_SS; Ch5_Loop	O	O	C	C	C	O	O	O	O
Y236H	236	Y	H	Core	Pathogenic	Disruptive	2	Ch3_Core; Ch4_SS	O	O	C	C	P	O	O	O	O
Y236N	236	Y	N	Core	Pathogenic	Disruptive	3	Ch3_Core; Ch4_SS; Ch5_Loop	O	O	C	C	C	O	O	O	O
Y236S	236	Y	S	Core	Pathogenic	Disruptive	3	Ch3_Core; Ch4_SS; Ch5_Loop	O	O	C	C	C	O	O	O	O
M237I	237	M	I	Core	Pathogenic	Disruptive	1	Ch3_Core	O	O	C	O	O	O	O	O	O
M237K	237	M	K	Core	Pathogenic	Disruptive	2	Ch2_Zn; Ch3_Core	O	C	C	O	O	O	O	O	O
M237L	237	M	L	Core	VUS	Disruptive	1	Ch3_Core	O	O	C	O	O	O	O	O	O
M237R	237	M	R	Core	VUS	Disruptive	2	Ch2_Zn; Ch3_Core	O	C	C	O	O	O	O	O	O
M237T	237	M	T	Core	VUS	Disruptive	1	Ch3_Core	O	O	C	O	O	O	O	O	O
M237V	237	M	V	Core	Pathogenic	Disruptive	1	Ch3_Core	O	O	C	O	O	O	O	O	O
C238F	238	C	F	Core	Pathogenic	Disruptive	2	Ch2_Zn; Ch3_Core	O	C	C	O	O	O	O	O	O
C238G	238	C	G	Core	Pathogenic	Disruptive	3	Ch2_Zn; Ch3_Core; Ch4_SS	O	C	C	C	O	O	O	O	O
C238R	238	C	R	Core	Pathogenic	Disruptive	2	Ch2_Zn; Ch3_Core	O	C	C	P	O	O	O	O	O
C238S	238	C	S	Core	Pathogenic	Disruptive	3	Ch2_Zn; Ch3_Core; Ch4_SS	O	C	C	C	O	O	O	O	O
C238W	238	C	W	Core	Pathogenic	Disruptive	2	Ch2_Zn; Ch3_Core	O	C	C	O	O	O	O	O	O
C238Y	238	C	Y	Core	Pathogenic	Disruptive	2	Ch2_Zn; Ch3_Core	O	C	C	O	O	O	O	O	O
N239D	239	N	D	Core	Pathogenic	Disruptive	3	Ch1_DNA; Ch2_Zn; Ch3_Core	C	C	C	O	O	O	O	O	O
N239I	239	N	I	Core	Pathogenic	Disruptive	2	Ch1_DNA; Ch3_Core	C	O	C	O	O	O	O	O	O
N239K	239	N	K	Core	Pathogenic	Disruptive	2	Ch2_Zn; Ch3_Core	O	C	C	O	O	O	O	O	O
N239S	239	N	S	Core	Pathogenic	Disruptive	1	Ch3_Core	O	O	C	O	O	O	O	O	O
N239T	239	N	T	Core	Pathogenic	Non-disruptive	0		O	O	O	O	O	O	O	O	O
S240C	240	S	C	Core	Pathogenic	Disruptive	1	Ch3_Core	O	O	C	O	O	O	O	O	O
S240G	240	S	G	Core	Pathogenic	Disruptive	2	Ch1_DNA; Ch3_Core	C	O	C	O	O	O	O	O	O
S240I	240	S	I	Core	VUS	Disruptive	2	Ch1_DNA; Ch3_Core	C	O	C	O	O	O	O	O	O
S240N	240	S	N	Core	Pathogenic	Disruptive	1	Ch3_Core	O	O	C	O	O	O	O	O	O
S240R	240	S	R	Core	VUS	Disruptive	2	Ch2_Zn; Ch3_Core	O	C	C	O	O	O	O	O	O
S241A	241	S	A	Core	Pathogenic	Disruptive	2	Ch1_DNA; Ch3_Core	C	O	C	O	O	O	O	O	O
S241C	241	S	C	Core	Pathogenic	Disruptive	2	Ch1_DNA; Ch3_Core	C	O	C	O	O	O	O	O	O
S241F	241	S	F	Core	Pathogenic	Disruptive	2	Ch1_DNA; Ch3_Core	C	O	C	O	O	O	O	O	O
S241P	241	S	P	Core	VUS	Disruptive	3	Ch1_DNA; Ch3_Core; Ch5_Loop	C	O	C	O	C	O	O	O	O
S241T	241	S	T	Core	Pathogenic	Disruptive	1	Ch3_Core	O	O	C	O	O	O	O	O	O
S241Y	241	S	Y	Core	Pathogenic	Disruptive	1	Ch3_Core	O	O	C	O	O	O	O	O	O
C242F	242	C	F	Core	Pathogenic	Disruptive	3	Ch2_Zn; Ch3_Core; Ch5_Loop	O	C	C	O	C	O	O	O	O
C242G	242	C	G	Core	Pathogenic	Disruptive	3	Ch2_Zn; Ch3_Core; Ch4_SS	O	C	C	C	P	O	O	O	O
C242R	242	C	R	Core	Pathogenic	Disruptive	3	Ch2_Zn; Ch3_Core; Ch5_Loop	O	C	C	P	C	O	O	O	O
C242S	242	C	S	Core	Pathogenic	Disruptive	3	Ch2_Zn; Ch3_Core; Ch4_SS	O	C	C	C	O	O	O	O	O
C242W	242	C	W	Core	Pathogenic	Disruptive	3	Ch2_Zn; Ch3_Core; Ch5_Loop	O	C	C	O	C	O	O	O	O
C242Y	242	C	Y	Core	Pathogenic	Disruptive	3	Ch2_Zn; Ch3_Core; Ch5_Loop	O	C	C	O	C	O	O	O	O
M243I	243	M	I	Core	VUS	Disruptive	2	Ch3_Core; Ch6_PPI	O	O	C	O	O	C	O	O	O
M243L	243	M	L	Core	VUS	Disruptive	1	Ch3_Core	O	O	C	O	O	O	O	O	O
M243T	243	M	T	Core	Pathogenic	Disruptive	2	Ch3_Core; Ch6_PPI	O	O	C	O	O	C	O	O	O
M243V	243	M	V	Core	Pathogenic	Disruptive	2	Ch3_Core; Ch6_PPI	O	O	C	O	O	C	O	O	O
G244A	244	G	A	Core	Pathogenic	Disruptive	2	Ch5_Loop; Ch6_PPI	O	O	O	O	C	C	O	O	O
G244C	244	G	C	Core	Pathogenic	Disruptive	2	Ch5_Loop; Ch6_PPI	O	O	O	O	C	C	O	O	O
G244D	244	G	D	Core	Pathogenic	Disruptive	3	Ch2_Zn; Ch5_Loop; Ch6_PPI	O	C	O	O	C	C	O	O	O
G244R	244	G	R	Core	VUS	Disruptive	3	Ch2_Zn; Ch5_Loop; Ch6_PPI	O	C	O	O	C	C	O	O	O
G244S	244	G	S	Core	Pathogenic	Disruptive	1	Ch5_Loop	O	O	O	O	C	O	O	O	O
G244V	244	G	V	Core	Pathogenic	Disruptive	2	Ch5_Loop; Ch6_PPI	O	O	O	O	C	C	O	O	O
G245A	245	G	A	Core	Pathogenic	Disruptive	2	Ch3_Core; Ch5_Loop	O	O	C	O	C	O	O	O	O
G245C	245	G	C	Core	Pathogenic	Disruptive	2	Ch3_Core; Ch5_Loop	O	O	C	O	C	O	O	O	O
G245D	245	G	D	Core	Pathogenic	Disruptive	3	Ch2_Zn; Ch3_Core; Ch5_Loop	O	C	C	O	C	O	O	O	O
G245R	245	G	R	Core	Pathogenic	Disruptive	3	Ch2_Zn; Ch3_Core; Ch5_Loop	O	C	C	O	C	O	O	O	O
G245S	245	G	S	Core	Pathogenic	Disruptive	2	Ch3_Core; Ch5_Loop	O	O	C	O	C	O	O	O	O
G245V	245	G	V	Core	Pathogenic	Disruptive	2	Ch3_Core; Ch5_Loop	O	O	C	O	C	O	O	O	O
M246I	246	M	I	Core	Pathogenic	Disruptive	1	Ch3_Core	O	O	C	O	O	O	O	O	O
M246K	246	M	K	Core	Pathogenic	Disruptive	2	Ch2_Zn; Ch3_Core	O	C	C	O	O	O	O	O	O
M246L	246	M	L	Core	Pathogenic	Disruptive	1	Ch3_Core	O	O	C	O	O	O	O	O	O
M246R	246	M	R	Core	Pathogenic	Disruptive	2	Ch2_Zn; Ch3_Core	O	C	C	O	O	O	O	O	O
M246T	246	M	T	Core	Pathogenic	Disruptive	1	Ch3_Core	O	O	C	O	O	O	O	O	O
M246V	246	M	V	Core	Pathogenic	Disruptive	1	Ch3_Core	O	O	C	O	O	O	O	O	O
N247I	247	N	I	Core	Pathogenic	Disruptive	2	Ch1_DNA; Ch6_PPI	C	O	P	O	O	C	O	O	O
N247S	247	N	S	Core	Pathogenic	Disruptive	1	Ch6_PPI	O	O	O	O	O	C	O	O	O
R248G	248	R	G	Core	Pathogenic	Disruptive	3	Ch1_DNA; Ch5_Loop; Ch6_PPI	C	O	O	O	C	C	O	O	O
R248L	248	R	L	Core	Pathogenic	Disruptive	3	Ch1_DNA; Ch5_Loop; Ch6_PPI	C	O	O	O	C	C	O	O	O
R248P	248	R	P	Core	Pathogenic	Disruptive	3	Ch1_DNA; Ch5_Loop; Ch6_PPI	C	O	O	O	C	C	O	O	O
R248Q	248	R	Q	Core	Pathogenic	Disruptive	3	Ch1_DNA; Ch5_Loop; Ch6_PPI	C	O	O	O	C	C	O	O	O
R248W	248	R	W	Core	Pathogenic	Disruptive	3	Ch1_DNA; Ch5_Loop; Ch6_PPI	C	O	O	O	C	C	O	O	O
R249G	249	R	G	Core	Pathogenic	Disruptive	2	Ch3_Core; Ch5_Loop	O	O	C	P	C	O	O	O	O
R249K	249	R	K	Core	Pathogenic	Disruptive	1	Ch3_Core	O	O	C	O	O	O	O	O	O
R249M	249	R	M	Core	Pathogenic	Disruptive	2	Ch3_Core; Ch5_Loop	O	O	C	O	C	O	O	O	O
R249S	249	R	S	Core	Pathogenic	Disruptive	2	Ch3_Core; Ch5_Loop	O	O	C	O	C	O	O	O	O
R249T	249	R	T	Core	Pathogenic	Disruptive	2	Ch3_Core; Ch5_Loop	O	O	C	O	C	O	O	O	O
R249W	249	R	W	Core	Pathogenic	Disruptive	2	Ch3_Core; Ch5_Loop	O	O	C	O	C	O	O	O	O
P250A	250	P	A	Core	VUS	Disruptive	3	Ch3_Core; Ch4_SS; Ch5_Loop	O	O	C	C	C	O	O	O	O
P250L	250	P	L	Core	Pathogenic	Disruptive	3	Ch3_Core; Ch4_SS; Ch5_Loop	O	O	C	C	C	O	O	O	O
P250S	250	P	S	Core	VUS	Disruptive	3	Ch3_Core; Ch4_SS; Ch5_Loop	O	O	C	C	C	O	O	O	O
P250T	250	P	T	Core	VUS	Disruptive	3	Ch3_Core; Ch4_SS; Ch5_Loop	O	O	C	C	C	O	O	O	O
I251F	251	I	F	Core	Pathogenic	Disruptive	1	Ch3_Core	O	O	C	P	O	O	O	O	O
I251L	251	I	L	Core	Pathogenic	Disruptive	2	Ch3_Core; Ch4_SS	O	O	C	C	O	O	O	O	O
I251M	251	I	M	Core	VUS	Disruptive	2	Ch3_Core; Ch4_SS	O	O	C	C	O	O	O	O	O
I251N	251	I	N	Core	Pathogenic	Disruptive	2	Ch3_Core; Ch4_SS	O	O	C	C	O	O	O	O	O
I251S	251	I	S	Core	Pathogenic	Disruptive	2	Ch3_Core; Ch4_SS	O	O	C	C	O	O	O	O	O
I251T	251	I	T	Core	Pathogenic	Disruptive	1	Ch3_Core	O	O	C	O	O	O	O	O	O
I251V	251	I	V	Core	VUS	Non-disruptive	0		O	O	O	O	O	O	O	O	O
L252F	252	L	F	Core	VUS	Disruptive	1	Ch3_Core	O	O	C	O	O	O	O	O	O
L252P	252	L	P	Core	Pathogenic	Disruptive	3	Ch3_Core; Ch4_SS; Ch5_Loop	O	O	C	C	C	O	O	O	O
L252V	252	L	V	Core	Pathogenic	Disruptive	1	Ch3_Core	O	O	C	O	O	O	O	O	O
T253A	253	T	A	Core	Pathogenic	Disruptive	2	Ch3_Core; Ch4_SS	O	O	C	C	O	O	O	O	O
T253I	253	T	I	Core	Pathogenic	Disruptive	1	Ch3_Core	O	O	C	O	O	O	O	O	O
T253N	253	T	N	Core	VUS	Disruptive	2	Ch3_Core; Ch4_SS	O	O	C	C	O	O	O	O	O
T253P	253	T	P	Core	Pathogenic	Disruptive	3	Ch3_Core; Ch4_SS; Ch5_Loop	O	O	C	C	C	O	O	O	O
I254M	254	I	M	Core	VUS	Disruptive	2	Ch3_Core; Ch4_SS	O	O	C	C	O	O	O	O	O
I254N	254	I	N	Core	Pathogenic	Disruptive	2	Ch3_Core; Ch4_SS	O	O	C	C	O	O	O	O	O
I254S	254	I	S	Core	Pathogenic	Disruptive	2	Ch3_Core; Ch4_SS	O	O	C	C	O	O	O	O	O
I254T	254	I	T	Core	Pathogenic	Disruptive	1	Ch3_Core	O	O	C	O	O	O	O	O	O
I254V	254	I	V	Core	Benign	Non-disruptive	0		O	O	O	O	O	O	O	O	O
I255F	255	I	F	Core	Pathogenic	Disruptive	1	Ch3_Core	O	O	C	P	O	O	O	O	O
I255N	255	I	N	Core	Pathogenic	Disruptive	2	Ch3_Core; Ch4_SS	O	O	C	C	O	O	O	O	O
I255S	255	I	S	Core	VUS	Disruptive	2	Ch3_Core; Ch4_SS	O	O	C	C	O	O	O	O	O
I255T	255	I	T	Core	VUS	Disruptive	1	Ch3_Core	O	O	C	O	O	O	O	O	O
I255V	255	I	V	Core	VUS	Non-disruptive	0		O	O	O	O	O	O	O	O	O
T256A	256	T	A	Core	VUS	Disruptive	2	Ch3_Core; Ch4_SS	O	O	C	C	O	O	O	O	O
T256I	256	T	I	Core	VUS	Disruptive	1	Ch3_Core	O	O	C	O	O	O	O	O	O
T256K	256	T	K	Core	VUS	Disruptive	2	Ch3_Core; Ch4_SS	O	O	C	C	O	O	O	O	O
T256P	256	T	P	Core	Pathogenic	Disruptive	3	Ch3_Core; Ch4_SS; Ch5_Loop	O	O	C	C	C	O	O	O	O
L257P	257	L	P	Core	Pathogenic	Disruptive	3	Ch3_Core; Ch4_SS; Ch5_Loop	O	O	C	C	C	O	O	O	O
L257Q	257	L	Q	Core	Pathogenic	Disruptive	2	Ch3_Core; Ch4_SS	O	O	C	C	O	O	O	O	O
L257R	257	L	R	Core	Pathogenic	Disruptive	2	Ch3_Core; Ch4_SS	O	O	C	C	O	O	O	O	O
L257V	257	L	V	Core	Pathogenic	Disruptive	1	Ch3_Core	O	O	C	O	O	O	O	O	O
E258A	258	E	A	Core	VUS	Disruptive	1	Ch3_Core	O	O	C	O	O	O	O	O	O
E258D	258	E	D	Core	VUS	Disruptive	1	Ch3_Core	O	O	C	O	O	O	O	O	O
E258G	258	E	G	Core	Pathogenic	Disruptive	1	Ch3_Core	O	O	C	O	O	O	O	O	O
E258K	258	E	K	Core	Pathogenic	Disruptive	1	Ch3_Core	O	O	C	O	O	O	O	O	O
E258V	258	E	V	Core	VUS	Disruptive	1	Ch3_Core	O	O	C	O	O	O	O	O	O
D259A	259	D	A	Core	Pathogenic	Disruptive	1	Ch3_Core	O	O	C	O	O	O	O	O	O
D259G	259	D	G	Core	VUS	Disruptive	1	Ch3_Core	O	O	C	O	O	O	O	O	O
D259H	259	D	H	Core	VUS	Disruptive	1	Ch3_Core	O	O	C	O	O	O	O	O	O
D259N	259	D	N	Core	VUS	Disruptive	1	Ch3_Core	O	O	C	O	O	O	O	O	O
D259V	259	D	V	Core	Pathogenic	Disruptive	1	Ch3_Core	O	O	C	O	O	O	O	O	O
D259Y	259	D	Y	Core	VUS	Disruptive	1	Ch3_Core	O	O	C	O	O	O	O	O	O
S260F	260	S	F	Core	VUS	Disruptive	1	Ch6_PPI	O	O	P	O	O	C	O	O	O
S260Y	260	S	Y	Core	Benign	Disruptive	1	Ch6_PPI	O	O	P	O	O	C	O	O	O
S261G	261	S	G	Core	Pathogenic	Non-disruptive	0		O	O	O	O	O	O	O	O	O
S261N	261	S	N	Core	Other	Non-disruptive	0		O	O	O	O	O	O	O	O	O
S261R	261	S	R	Core	VUS	Non-disruptive	0		O	O	O	O	O	O	O	O	O
S261T	261	S	T	Core	VUS	Non-disruptive	0		O	O	O	O	O	O	O	O	O
G262D	262	G	D	Core	VUS	Non-disruptive	0		O	O	O	O	O	O	O	O	O
G262R	262	G	R	Core	VUS	Non-disruptive	0		O	O	O	O	O	O	O	O	O
G262S	262	G	S	Core	Benign	Non-disruptive	0		O	O	O	O	O	O	O	O	O
G262V	262	G	V	Core	Pathogenic	Non-disruptive	0		O	O	O	O	O	O	O	O	O
N263D	263	N	D	Core	Pathogenic	Disruptive	1	Ch6_PPI	O	O	O	O	O	C	O	O	O
N263H	263	N	H	Core	VUS	Non-disruptive	0		O	O	O	O	O	O	O	O	O
N263K	263	N	K	Core	VUS	Disruptive	1	Ch6_PPI	O	O	O	O	O	C	O	O	O
N263S	263	N	S	Core	Benign	Disruptive	1	Ch6_PPI	O	O	O	O	O	C	O	O	O
N263Y	263	N	Y	Core	VUS	Non-disruptive	0		O	O	O	O	O	O	O	O	O
L264I	264	L	I	Core	VUS	Non-disruptive	0		O	O	O	O	O	O	O	O	O
L264P	264	L	P	Core	VUS	Disruptive	2	Ch4_SS; Ch5_Loop	O	O	P	C	C	O	O	O	O
L265P	265	L	P	Core	Pathogenic	Disruptive	1	Ch3_Core	O	O	C	O	P	O	O	O	O
L265Q	265	L	Q	Core	Pathogenic	Disruptive	1	Ch3_Core	O	O	C	O	O	O	O	O	O
L265R	265	L	R	Core	VUS	Disruptive	1	Ch3_Core	O	O	C	O	O	O	O	O	O
G266E	266	G	E	Core	Pathogenic	Disruptive	1	Ch3_Core	O	O	C	O	O	O	O	O	O
G266R	266	G	R	Core	Pathogenic	Disruptive	1	Ch3_Core	O	O	C	O	O	O	O	O	O
G266V	266	G	V	Core	Pathogenic	Disruptive	1	Ch3_Core	O	O	C	O	O	O	O	O	O
R267G	267	R	G	Core	Pathogenic	Disruptive	2	Ch3_Core; Ch7_PTM	O	O	C	P	O	O	C	O	O
R267L	267	R	L	Core	VUS	Disruptive	2	Ch3_Core; Ch7_PTM	O	O	C	O	O	O	C	O	O
R267P	267	R	P	Core	Pathogenic	Disruptive	4	Ch3_Core; Ch4_SS; Ch5_Loop; Ch7_PTM	O	O	C	C	C	O	C	O	O
R267Q	267	R	Q	Core	Pathogenic	Disruptive	2	Ch3_Core; Ch7_PTM	O	O	C	O	O	O	C	O	O
R267W	267	R	W	Core	Pathogenic	Disruptive	2	Ch3_Core; Ch7_PTM	O	O	C	O	O	O	C	O	O
N268K	268	N	K	Core	Pathogenic	Disruptive	2	Ch3_Core; Ch7_PTM	O	O	C	O	O	O	C	O	O
N268S	268	N	S	Core	VUS	Disruptive	1	Ch3_Core	O	O	C	O	O	O	O	O	O
N268Y	268	N	Y	Core	VUS	Disruptive	2	Ch3_Core; Ch7_PTM	O	O	C	O	O	O	C	O	O
S269C	269	S	C	Core	Benign	Disruptive	2	Ch3_Core; Ch7_PTM	O	O	C	O	O	O	C	O	O
S269I	269	S	I	Core	Pathogenic	Disruptive	2	Ch3_Core; Ch7_PTM	O	O	C	O	O	O	C	O	O
S269N	269	S	N	Core	VUS	Disruptive	2	Ch3_Core; Ch7_PTM	O	O	C	O	O	O	C	O	O
S269R	269	S	R	Core	VUS	Disruptive	2	Ch3_Core; Ch7_PTM	O	O	C	O	O	O	C	O	O
F270C	270	F	C	Core	Pathogenic	Disruptive	2	Ch3_Core; Ch7_PTM	O	O	C	O	O	O	C	O	O
F270I	270	F	I	Core	Pathogenic	Non-disruptive	0		O	O	O	O	O	O	O	O	O
F270L	270	F	L	Core	Pathogenic	Non-disruptive	0		O	O	O	O	O	O	O	O	O
F270S	270	F	S	Core	Pathogenic	Disruptive	3	Ch3_Core; Ch4_SS; Ch7_PTM	O	O	C	C	O	O	C	O	O
F270V	270	F	V	Core	Pathogenic	Disruptive	1	Ch3_Core	O	O	C	O	O	O	O	O	O
E271D	271	E	D	Core	VUS	Disruptive	1	Ch3_Core	O	O	C	O	O	O	O	O	O
E271G	271	E	G	Core	VUS	Disruptive	2	Ch3_Core; Ch7_PTM	O	O	C	O	O	O	C	O	O
E271K	271	E	K	Core	Pathogenic	Disruptive	2	Ch3_Core; Ch7_PTM	O	O	C	O	O	O	C	O	O
E271L	271	E	L	Core	VUS	Disruptive	2	Ch3_Core; Ch7_PTM	O	O	C	O	O	O	C	O	O
E271Q	271	E	Q	Core	VUS	Disruptive	2	Ch3_Core; Ch7_PTM	O	O	C	O	O	O	C	O	O
E271V	271	E	V	Core	Pathogenic	Disruptive	2	Ch3_Core; Ch7_PTM	O	O	C	O	O	O	C	O	O
V272A	272	V	A	Core	VUS	Disruptive	2	Ch3_Core; Ch4_SS	O	O	C	C	O	O	O	O	O
V272E	272	V	E	Core	Pathogenic	Disruptive	2	Ch3_Core; Ch4_SS	O	O	C	C	O	O	O	O	O
V272G	272	V	G	Core	Pathogenic	Disruptive	2	Ch3_Core; Ch4_SS	O	O	C	C	O	O	O	O	O
V272L	272	V	L	Core	Pathogenic	Disruptive	2	Ch3_Core; Ch4_SS	O	O	C	C	O	O	O	O	O
V272M	272	V	M	Core	Pathogenic	Disruptive	2	Ch3_Core; Ch4_SS	O	O	C	C	O	O	O	O	O
R273C	273	R	C	Core	Pathogenic	Disruptive	2	Ch1_DNA; Ch3_Core	C	O	C	O	O	O	O	O	O
R273G	273	R	G	Core	Pathogenic	Disruptive	2	Ch1_DNA; Ch3_Core	C	O	C	P	O	O	O	O	O
R273H	273	R	H	Core	Pathogenic	Disruptive	2	Ch1_DNA; Ch3_Core	C	O	C	O	O	O	O	O	O
R273L	273	R	L	Core	Pathogenic	Disruptive	2	Ch1_DNA; Ch3_Core	C	O	C	O	O	O	O	O	O
R273P	273	R	P	Core	Pathogenic	Disruptive	4	Ch1_DNA; Ch3_Core; Ch4_SS; Ch5_Loop	C	O	C	C	C	O	O	O	O
R273S	273	R	S	Core	Pathogenic	Disruptive	2	Ch1_DNA; Ch3_Core	C	O	C	O	O	O	O	O	O
V274A	274	V	A	Core	Pathogenic	Disruptive	2	Ch3_Core; Ch4_SS	O	O	C	C	O	O	O	O	O
V274D	274	V	D	Core	Pathogenic	Disruptive	3	Ch1_DNA; Ch3_Core; Ch4_SS	C	O	C	C	O	O	O	O	O
V274E	274	V	E	Core	VUS	Disruptive	3	Ch1_DNA; Ch3_Core; Ch4_SS	C	O	C	C	O	O	O	O	O
V274F	274	V	F	Core	Pathogenic	Disruptive	2	Ch3_Core; Ch4_SS	O	O	C	C	O	O	O	O	O
V274G	274	V	G	Core	Pathogenic	Disruptive	2	Ch3_Core; Ch4_SS	O	O	C	C	O	O	O	O	O
V274I	274	V	I	Core	Benign	Non-disruptive	0		O	O	O	O	O	O	O	O	O
V274L	274	V	L	Core	Pathogenic	Disruptive	2	Ch3_Core; Ch4_SS	O	O	C	C	O	O	O	O	O
C275F	275	C	F	Core	Pathogenic	Disruptive	1	Ch3_Core	O	O	C	O	O	O	O	O	O
C275G	275	C	G	Core	Pathogenic	Disruptive	2	Ch3_Core; Ch4_SS	O	O	C	C	O	O	O	O	O
C275R	275	C	R	Core	Pathogenic	Disruptive	1	Ch3_Core	O	O	C	P	O	O	O	O	O
C275S	275	C	S	Core	Pathogenic	Disruptive	2	Ch3_Core; Ch4_SS	O	O	C	C	O	O	O	O	O
C275W	275	C	W	Core	Pathogenic	Disruptive	1	Ch3_Core	O	O	C	O	O	O	O	O	O
C275Y	275	C	Y	Core	Pathogenic	Disruptive	1	Ch3_Core	O	O	C	O	O	O	O	O	O
A276D	276	A	D	Core	Pathogenic	Disruptive	3	Ch1_DNA; Ch3_Core; Ch6_PPI	C	O	C	P	O	C	O	O	O
A276G	276	A	G	Core	Pathogenic	Disruptive	1	Ch3_Core	O	O	C	P	O	O	O	O	O
A276P	276	A	P	Core	Pathogenic	Disruptive	3	Ch4_SS; Ch5_Loop; Ch6_PPI	O	O	O	C	C	C	O	O	O
A276T	276	A	T	Core	VUS	Non-disruptive	0		O	O	O	O	O	O	O	O	O
A276V	276	A	V	Core	VUS	Disruptive	1	Ch6_PPI	O	O	P	O	O	C	O	O	O
C277F	277	C	F	Core	Pathogenic	Disruptive	1	Ch3_Core	O	O	C	O	O	O	O	O	O
C277G	277	C	G	Core	Pathogenic	Disruptive	1	Ch3_Core	O	O	C	O	O	O	O	O	O
C277R	277	C	R	Core	VUS	Disruptive	2	Ch1_DNA; Ch3_Core	C	O	C	O	O	O	O	O	O
C277S	277	C	S	Core	VUS	Disruptive	1	Ch3_Core	O	O	C	O	O	O	O	O	O
C277W	277	C	W	Core	VUS	Disruptive	1	Ch3_Core	O	O	C	O	O	O	O	O	O
C277Y	277	C	Y	Core	Pathogenic	Disruptive	1	Ch3_Core	O	O	C	O	O	O	O	O	O
P278A	278	P	A	Core	Pathogenic	Disruptive	3	Ch3_Core; Ch4_SS; Ch5_Loop	O	O	C	C	C	O	O	O	O
P278H	278	P	H	Core	Pathogenic	Disruptive	3	Ch3_Core; Ch4_SS; Ch5_Loop	O	O	C	C	C	O	O	O	O
P278L	278	P	L	Core	Pathogenic	Disruptive	3	Ch3_Core; Ch4_SS; Ch5_Loop	O	O	C	C	C	O	O	O	O
P278R	278	P	R	Core	Pathogenic	Disruptive	3	Ch3_Core; Ch4_SS; Ch5_Loop	O	O	C	C	C	O	O	O	O
P278S	278	P	S	Core	Pathogenic	Disruptive	3	Ch3_Core; Ch4_SS; Ch5_Loop	O	O	C	C	C	O	O	O	O
P278T	278	P	T	Core	Pathogenic	Disruptive	3	Ch3_Core; Ch4_SS; Ch5_Loop	O	O	C	C	C	O	O	O	O
P278V	278	P	V	Core	Other	Disruptive	3	Ch3_Core; Ch4_SS; Ch5_Loop	O	O	C	C	C	O	O	O	O
G279A	279	G	A	Core	VUS	Disruptive	1	Ch3_Core	O	O	C	O	O	O	O	O	O
G279E	279	G	E	Core	Pathogenic	Disruptive	1	Ch3_Core	O	O	C	O	O	O	O	O	O
G279R	279	G	R	Core	Pathogenic	Disruptive	1	Ch3_Core	O	O	C	O	O	O	O	O	O
G279V	279	G	V	Core	VUS	Disruptive	1	Ch3_Core	O	O	C	O	O	O	O	O	O
G279W	279	G	W	Core	Other	Disruptive	1	Ch3_Core	O	O	C	O	O	O	O	O	O
R280G	280	R	G	Core	Pathogenic	Disruptive	3	Ch1_DNA; Ch3_Core; Ch4_SS	C	O	C	C	O	O	O	O	O
R280I	280	R	I	Core	Pathogenic	Disruptive	2	Ch1_DNA; Ch3_Core	C	O	C	O	O	O	O	O	O
R280K	280	R	K	Core	Pathogenic	Disruptive	2	Ch1_DNA; Ch3_Core	C	O	C	O	O	O	O	O	O
R280L	280	R	L	Core	VUS	Disruptive	2	Ch1_DNA; Ch3_Core	C	O	C	O	O	O	O	O	O
R280S	280	R	S	Core	Pathogenic	Disruptive	2	Ch1_DNA; Ch3_Core	C	O	C	P	O	O	O	O	O
R280T	280	R	T	Core	Pathogenic	Disruptive	2	Ch1_DNA; Ch3_Core	C	O	C	P	O	O	O	O	O
D281A	281	D	A	Core	Pathogenic	Disruptive	2	Ch1_DNA; Ch3_Core	C	O	C	O	O	O	O	O	O
D281E	281	D	E	Core	Pathogenic	Disruptive	1	Ch3_Core	O	O	C	O	O	O	O	O	O
D281G	281	D	G	Core	Pathogenic	Disruptive	3	Ch1_DNA; Ch3_Core; Ch4_SS	C	O	C	C	O	O	O	O	O
D281H	281	D	H	Core	Pathogenic	Disruptive	1	Ch3_Core	O	O	C	O	O	O	O	O	O
D281N	281	D	N	Core	Pathogenic	Disruptive	1	Ch3_Core	O	O	C	O	O	O	O	O	O
D281V	281	D	V	Core	Pathogenic	Disruptive	2	Ch1_DNA; Ch3_Core	C	O	C	O	O	O	O	O	O
D281Y	281	D	Y	Core	Pathogenic	Disruptive	1	Ch3_Core	O	O	C	P	O	O	O	O	O
R282G	282	R	G	Core	Pathogenic	Disruptive	3	Ch3_Core; Ch4_SS; Ch7_PTM	O	O	C	C	O	O	C	O	O
R282L	282	R	L	Core	VUS	Disruptive	2	Ch3_Core; Ch7_PTM	O	O	C	O	O	O	C	O	O
R282P	282	R	P	Core	Pathogenic	Disruptive	4	Ch3_Core; Ch4_SS; Ch5_Loop; Ch7_PTM	O	O	C	C	C	O	C	O	O
R282Q	282	R	Q	Core	Pathogenic	Disruptive	2	Ch3_Core; Ch7_PTM	O	O	C	O	O	O	C	O	O
R282W	282	R	W	Core	Pathogenic	Disruptive	2	Ch3_Core; Ch7_PTM	O	O	C	P	O	O	C	O	O
R283C	283	R	C	Core	Benign	Disruptive	4	Ch1_DNA; Ch3_Core; Ch4_SS; Ch7_PTM	C	O	C	C	O	O	C	O	O
R283G	283	R	G	Core	VUS	Disruptive	4	Ch1_DNA; Ch3_Core; Ch4_SS; Ch7_PTM	C	O	C	C	O	O	C	O	O
R283H	283	R	H	Core	VUS	Disruptive	3	Ch1_DNA; Ch3_Core; Ch7_PTM	C	O	C	P	O	O	C	O	O
R283P	283	R	P	Core	Pathogenic	Disruptive	5	Ch1_DNA; Ch3_Core; Ch4_SS; Ch5_Loop; Ch7_PTM	C	O	C	C	C	O	C	O	O
T284A	284	T	A	Core	Pathogenic	Disruptive	2	Ch1_DNA; Ch7_PTM	C	O	O	O	O	O	C	O	O
T284I	284	T	I	Core	Benign	Disruptive	2	Ch1_DNA; Ch7_PTM	C	O	O	O	O	O	C	O	O
T284P	284	T	P	Core	Pathogenic	Disruptive	4	Ch1_DNA; Ch4_SS; Ch5_Loop; Ch7_PTM	C	O	O	C	C	O	C	O	O
T284R	284	T	R	Core	VUS	Disruptive	1	Ch7_PTM	O	O	O	O	O	O	C	O	O
T284S	284	T	S	Core	Pathogenic	Disruptive	1	Ch7_PTM	O	O	O	O	O	O	C	O	O
E285G	285	E	G	Core	VUS	Disruptive	1	Ch7_PTM	O	O	O	O	O	O	C	O	O
E285K	285	E	K	Core	Pathogenic	Disruptive	1	Ch7_PTM	O	O	O	O	O	O	C	O	O
E285Q	285	E	Q	Core	VUS	Disruptive	1	Ch7_PTM	O	O	O	O	O	O	C	O	O
E285V	285	E	V	Core	Pathogenic	Disruptive	1	Ch7_PTM	O	O	O	O	O	O	C	O	O
E286A	286	E	A	Core	Pathogenic	Disruptive	1	Ch7_PTM	O	O	O	O	O	O	C	O	O
E286D	286	E	D	Core	VUS	Non-disruptive	0		O	O	O	O	O	O	O	O	O
E286G	286	E	G	Core	Pathogenic	Disruptive	1	Ch7_PTM	O	O	O	O	O	O	C	O	O
E286K	286	E	K	Core	Pathogenic	Disruptive	1	Ch7_PTM	O	O	O	O	O	O	C	O	O
E286Q	286	E	Q	Core	Pathogenic	Disruptive	1	Ch7_PTM	O	O	O	O	O	O	C	O	O
E286V	286	E	V	Core	Pathogenic	Disruptive	1	Ch7_PTM	O	O	O	O	O	O	C	O	O
E287D	287	E	D	Core	Pathogenic	Non-disruptive	0		O	O	O	O	O	O	O	O	O
E287G	287	E	G	Core	Benign	Non-disruptive	0		O	O	O	O	O	O	O	O	O
E287K	287	E	K	Core	Pathogenic	Non-disruptive	0		O	O	O	O	O	O	O	O	O
N288D	288	N	D	Core	VUS	Disruptive	1	Ch1_DNA	C	O	O	O	O	O	O	O	O
N288S	288	N	S	Core	VUS	Non-disruptive	0		O	O	O	O	O	O	O	O	O
N288T	288	N	T	Core	VUS	Non-disruptive	0		O	O	O	O	O	O	O	O	O
L289F	289	L	F	Core	Pathogenic	Non-disruptive	0		O	O	O	O	O	O	O	O	O
L289I	289	L	I	Core	Pathogenic	Non-disruptive	0		O	O	O	O	O	O	O	O	O
L289P	289	L	P	Core	Benign	Disruptive	2	Ch3_Core; Ch7_PTM	O	O	C	O	P	O	C	O	O
L289V	289	L	V	Core	Pathogenic	Disruptive	1	Ch3_Core	O	O	C	O	O	O	O	O	O
R290C	290	R	C	Linker	Benign	Disruptive	1	Ch7_PTM							C			O	O	O
R290G	290	R	G	Linker	Pathogenic	Disruptive	1	Ch7_PTM							C			O	O	O
R290H	290	R	H	Linker	Benign	Non-disruptive	0								O			O	O	O
R290L	290	R	L	Linker	VUS	Disruptive	1	Ch7_PTM							C			O	O	O
R290P	290	R	P	Linker	VUS	Disruptive	2	Ch5_IDR_Pro; Ch7_PTM							C			O	C	O
R290S	290	R	S	Linker	VUS	Disruptive	1	Ch7_PTM							C			O	O	O
K291E	291	K	E	Linker	Pathogenic	Disruptive	1	Ch7_PTM							C			O	O	O
K291N	291	K	N	Linker	Pathogenic	Disruptive	1	Ch7_PTM							C			O	O	O
K291Q	291	K	Q	Linker	VUS	Disruptive	1	Ch7_PTM							C			O	O	O
K291R	291	K	R	Linker	VUS	Disruptive	1	Ch7_PTM							C			O	O	O
K292E	292	K	E	Linker	Pathogenic	Disruptive	1	Ch7_PTM							C			O	O	O
K292I	292	K	I	Linker	VUS	Disruptive	1	Ch7_PTM							C			O	O	O
K292N	292	K	N	Linker	VUS	Disruptive	1	Ch7_PTM							C			O	O	O
K292R	292	K	R	Linker	Benign	Disruptive	1	Ch7_PTM							C			O	O	O
K292T	292	K	T	Linker	Pathogenic	Disruptive	1	Ch7_PTM							C			O	O	O
G293R	293	G	R	Linker	Pathogenic	Disruptive	2	Ch7_PTM; GateB_IDR_Gly							C			O	O	C
G293W	293	G	W	Linker	Benign	Disruptive	2	Ch7_PTM; GateB_IDR_Gly							C			O	O	C
E294A	294	E	A	Linker	VUS	Non-disruptive	0								O			O	O	O
E294D	294	E	D	Linker	VUS	Non-disruptive	0								O			O	O	O
E294K	294	E	K	Linker	Pathogenic	Non-disruptive	0								O			O	O	O
P295H	295	P	H	Linker	VUS	Non-disruptive	0								O			O	O	O
P295L	295	P	L	Linker	Pathogenic	Non-disruptive	0								O			O	O	O
P295S	295	P	S	Linker	Benign	Non-disruptive	0								O			O	O	O
H296R	296	H	R	Linker	Pathogenic	Non-disruptive	0								O			O	O	O
H296Y	296	H	Y	Linker	Benign	Non-disruptive	0								O			O	O	O
H297Q	297	H	Q	Linker	VUS	Non-disruptive	0								O			O	O	O
H297R	297	H	R	Linker	VUS	Non-disruptive	0								O			O	O	O
H297Y	297	H	Y	Linker	VUS	Non-disruptive	0								O			O	O	O
E298A	298	E	A	Linker	VUS	Non-disruptive	0								O			O	O	O
E298D	298	E	D	Linker	VUS	Non-disruptive	0								O			O	O	O
E298G	298	E	G	Linker	VUS	Non-disruptive	0								O			O	O	O
E298K	298	E	K	Linker	Benign	Non-disruptive	0								O			O	O	O
E298Q	298	E	Q	Linker	Pathogenic	Non-disruptive	0								O			O	O	O
L299P	299	L	P	Linker	Pathogenic	Disruptive	1	Ch5_IDR_Pro							O			O	C	O
P300L	300	P	L	Linker	Benign	Non-disruptive	0								O			O	O	O
P300S	300	P	S	Linker	VUS	Non-disruptive	0								O			O	O	O
P301A	301	P	A	Linker	VUS	Non-disruptive	0								O			O	O	O
P301L	301	P	L	Linker	Pathogenic	Non-disruptive	0								O			O	O	O
P301S	301	P	S	Linker	VUS	Non-disruptive	0								O			O	O	O
G302A	302	G	A	Linker	Benign	Disruptive	1	GateB_IDR_Gly							O			O	O	C
G302E	302	G	E	Linker	Pathogenic	Disruptive	1	GateB_IDR_Gly							O			O	O	C
G302R	302	G	R	Linker	VUS	Disruptive	1	GateB_IDR_Gly							O			O	O	C
S303G	303	S	G	Linker	Benign	Non-disruptive	0								O			O	O	O
S303N	303	S	N	Linker	Pathogenic	Non-disruptive	0								O			O	O	O
S303R	303	S	R	Linker	VUS	Non-disruptive	0								O			O	O	O
T304A	304	T	A	Linker	Pathogenic	Non-disruptive	0								O			O	O	O
T304I	304	T	I	Linker	VUS	Disruptive	1	Ch7_PTM							C			O	O	O
T304S	304	T	S	Linker	VUS	Non-disruptive	0								O			O	O	O
R306G	306	R	G	Linker	VUS	Disruptive	2	Ch7_PTM; Ch10_SLiM							C			C	O	O
R306Q	306	R	Q	Linker	Pathogenic	Disruptive	2	Ch7_PTM; Ch10_SLiM							C			C	O	O
A307G	307	A	G	Linker	Benign	Non-disruptive	0								O			O	O	O
A307P	307	A	P	Linker	VUS	Disruptive	1	Ch5_IDR_Pro							O			O	C	O
A307T	307	A	T	Linker	Pathogenic	Non-disruptive	0								O			O	O	O
A307V	307	A	V	Linker	Pathogenic	Non-disruptive	0								O			O	O	O
P309L	309	P	L	Linker	VUS	Non-disruptive	0								O			O	O	O
P309S	309	P	S	Linker	Pathogenic	Non-disruptive	0								O			O	O	O
P309T	309	P	T	Linker	VUS	Non-disruptive	0								O			O	O	O
N310D	310	N	D	Linker	Pathogenic	Non-disruptive	0								O			O	O	O
N310H	310	N	H	Linker	VUS	Non-disruptive	0								O			O	O	O
N310I	310	N	I	Linker	VUS	Non-disruptive	0								O			O	O	O
N310K	310	N	K	Linker	Pathogenic	Non-disruptive	0								O			O	O	O
N310S	310	N	S	Linker	Benign	Non-disruptive	0								O			O	O	O
N311H	311	N	H	Linker	Pathogenic	Non-disruptive	0								O			O	O	O
N311S	311	N	S	Linker	Pathogenic	Non-disruptive	0								O			O	O	O
N311T	311	N	T	Linker	VUS	Non-disruptive	0								O			O	O	O
T312A	312	T	A	Linker	VUS	Non-disruptive	0								O			O	O	O
T312I	312	T	I	Linker	VUS	Non-disruptive	0								O			O	O	O
T312N	312	T	N	Linker	Benign	Non-disruptive	0								O			O	O	O
T312S	312	T	S	Linker	Benign	Non-disruptive	0								O			O	O	O
S313N	313	S	N	Linker	Benign	Non-disruptive	0								O			O	O	O
S314C	314	S	C	Linker	VUS	Non-disruptive	0								O			O	O	O
S314F	314	S	F	Linker	Pathogenic	Disruptive	1	Ch7_PTM							C			O	O	O
S315C	315	S	C	Linker	VUS	Disruptive	1	Ch7_PTM							C			O	O	O
S315F	315	S	F	Linker	VUS	Disruptive	1	Ch7_PTM							C			O	O	O
S315P	315	S	P	Linker	VUS	Disruptive	2	Ch5_IDR_Pro; Ch7_PTM							C			O	C	O
S315T	315	S	T	Linker	Benign	Disruptive	1	Ch7_PTM							C			O	O	O
P316L	316	P	L	Linker	Pathogenic	Disruptive	2	Ch5_IDR_Pro; Ch7_PTM							C			O	C	O
P316S	316	P	S	Linker	Pathogenic	Disruptive	2	Ch5_IDR_Pro; Ch7_PTM							C			O	C	O
P316T	316	P	T	Linker	Benign	Disruptive	2	Ch5_IDR_Pro; Ch7_PTM							C			O	C	O
Q317H	317	Q	H	Linker	Pathogenic	Non-disruptive	0								O			O	O	O
Q317K	317	Q	K	Linker	Benign	Non-disruptive	0								O			O	O	O
Q317L	317	Q	L	Linker	VUS	Non-disruptive	0								O			O	O	O
Q317R	317	Q	R	Linker	Pathogenic	Non-disruptive	0								O			O	O	O
P318L	318	P	L	Linker	Pathogenic	Non-disruptive	0								O			O	O	O
P318R	318	P	R	Linker	VUS	Non-disruptive	0								O			O	O	O
P318S	318	P	S	Linker	Benign	Non-disruptive	0								O			O	O	O
K319T	319	K	T	Linker	Benign	Non-disruptive	0								O			O	O	O
K320T	320	K	T	Linker	VUS	Disruptive	1	Ch7_PTM							C			O	O	O
K321T	321	K	T	Linker	VUS	Disruptive	1	Ch7_PTM							C			O	O	O
P322A	322	P	A	Linker	VUS	Disruptive	1	Ch5_IDR_Pro							O			O	C	O
P322R	322	P	R	Linker	VUS	Disruptive	2	Ch5_IDR_Pro; Ch7_PTM							C			O	C	O
P322S	322	P	S	Linker	Pathogenic	Disruptive	1	Ch5_IDR_Pro							O			O	C	O
P322T	322	P	T	Linker	VUS	Disruptive	1	Ch5_IDR_Pro							O			O	C	O
L323P	323	L	P	Linker	VUS	Disruptive	1	Ch5_IDR_Pro							O			O	C	O
L323V	323	L	V	Linker	VUS	Non-disruptive	0								O			O	O	O
D324E	324	D	E	Linker	Benign	Non-disruptive	0								O			O	O	O
D324H	324	D	H	Linker	Pathogenic	Non-disruptive	0								O			O	O	O
D324N	324	D	N	Linker	Benign	Non-disruptive	0								O			O	O	O
D324Y	324	D	Y	Linker	VUS	Non-disruptive	0								O			O	O	O
G325E	325	G	E	Tet	Pathogenic	Non-disruptive	0		O	O	O	O	O	O	O	O	O
G325R	325	G	R	Tet	Pathogenic	Non-disruptive	0		O	O	O	O	O	O	O	O	O
G325V	325	G	V	Tet	Pathogenic	Non-disruptive	0		O	O	O	O	O	O	O	O	O
E326D	326	E	D	Tet	VUS	Non-disruptive	0		O	O	O	O	O	O	O	O	O
E326V	326	E	V	Tet	Pathogenic	Non-disruptive	0		O	O	O	O	O	O	O	O	O
Y327C	327	Y	C	Tet	VUS	Disruptive	1	Ch8_Tet	O	O	O	O	O	O	O	C	O
F328S	328	F	S	Tet	VUS	Disruptive	1	Ch8_Tet	O	O	O	O	O	O	O	C	O
F328V	328	F	V	Tet	VUS	Disruptive	1	Ch8_Tet	O	O	O	O	O	O	O	C	O
T329A	329	T	A	Tet	Pathogenic	Non-disruptive	0		O	O	O	O	O	O	O	O	O
T329I	329	T	I	Tet	Pathogenic	Disruptive	1	Ch8_Tet	O	O	O	O	O	O	O	C	O
L330F	330	L	F	Tet	VUS	Non-disruptive	0		O	O	O	O	O	O	O	O	O
L330H	330	L	H	Tet	VUS	Disruptive	1	Ch8_Tet	O	O	O	O	O	O	O	C	O
L330P	330	L	P	Tet	VUS	Disruptive	1	Ch8_Tet	O	O	O	O	O	O	O	C	O
L330R	330	L	R	Tet	VUS	Disruptive	1	Ch8_Tet	O	O	O	O	O	O	O	C	O
L330V	330	L	V	Tet	VUS	Non-disruptive	0		O	O	O	O	O	O	O	O	O
Q331E	331	Q	E	Tet	Pathogenic	Disruptive	1	Ch7_PTM	O	O	O	O	O	O	C	O	O
Q331H	331	Q	H	Tet	VUS	Non-disruptive	0		O	O	O	O	O	O	O	O	O
Q331K	331	Q	K	Tet	VUS	Disruptive	1	Ch7_PTM	O	O	O	O	O	O	C	O	O
Q331R	331	Q	R	Tet	Pathogenic	Disruptive	1	Ch7_PTM	O	O	O	O	O	O	C	O	O
I332L	332	I	L	Tet	Benign	Non-disruptive	0		O	O	O	O	O	O	O	O	O
I332M	332	I	M	Tet	VUS	Disruptive	1	Ch8_Tet	O	O	O	O	O	O	O	C	O
I332N	332	I	N	Tet	Pathogenic	Disruptive	2	Ch7_PTM; Ch8_Tet	O	O	O	O	O	O	C	C	O
I332T	332	I	T	Tet	VUS	Disruptive	2	Ch7_PTM; Ch8_Tet	O	O	O	O	O	O	C	C	O
R333C	333	R	C	Tet	Benign	Disruptive	2	Ch7_PTM; Ch8_Tet	O	O	O	O	O	O	C	C	O
R333G	333	R	G	Tet	Other	Disruptive	2	Ch7_PTM; Ch8_Tet	O	O	O	O	O	O	C	C	O
R333H	333	R	H	Tet	Benign	Disruptive	1	Ch7_PTM	O	O	O	O	O	O	C	O	O
G334E	334	G	E	Tet	VUS	Disruptive	2	Ch7_PTM; Ch8_Tet	O	O	O	O	O	O	C	C	O
G334R	334	G	R	Tet	VUS	Disruptive	2	Ch7_PTM; Ch8_Tet	O	O	O	O	O	O	C	C	O
G334V	334	G	V	Tet	Other	Disruptive	1	Ch7_PTM	O	O	O	O	O	O	C	O	O
G334W	334	G	W	Tet	Pathogenic	Disruptive	1	Ch7_PTM	O	O	O	O	O	O	C	O	O
R335C	335	R	C	Tet	Benign	Disruptive	2	Ch7_PTM; Ch8_Tet	O	O	O	O	O	O	C	C	O
R335H	335	R	H	Tet	Pathogenic	Disruptive	1	Ch7_PTM	O	O	O	O	O	O	C	O	O
R335L	335	R	L	Tet	Benign	Disruptive	1	Ch7_PTM	O	O	O	O	O	O	C	O	O
R335P	335	R	P	Tet	VUS	Disruptive	2	Ch7_PTM; Ch8_Tet	O	O	O	O	O	O	C	C	O
E336G	336	E	G	Tet	VUS	Disruptive	2	Ch7_PTM; Ch8_Tet	O	O	O	O	O	O	C	C	O
E336Q	336	E	Q	Tet	Benign	Disruptive	1	Ch7_PTM	O	O	O	O	O	O	C	O	O
R337C	337	R	C	Tet	Pathogenic	Disruptive	2	Ch7_PTM; Ch8_Tet	O	O	O	O	O	O	C	C	O
R337G	337	R	G	Tet	Pathogenic	Disruptive	2	Ch7_PTM; Ch8_Tet	O	O	O	O	O	O	C	C	O
R337H	337	R	H	Tet	Pathogenic	Disruptive	2	Ch7_PTM; Ch8_Tet	O	O	O	O	O	O	C	C	O
R337L	337	R	L	Tet	Pathogenic	Disruptive	2	Ch7_PTM; Ch8_Tet	O	O	O	O	O	O	C	C	O
R337P	337	R	P	Tet	Pathogenic	Disruptive	2	Ch7_PTM; Ch8_Tet	O	O	O	O	O	O	C	C	O
R337S	337	R	S	Tet	Pathogenic	Disruptive	2	Ch7_PTM; Ch8_Tet	O	O	O	O	O	O	C	C	O
F338C	338	F	C	Tet	VUS	Disruptive	2	Ch7_PTM; Ch8_Tet	O	O	O	O	O	O	C	C	O
F338L	338	F	L	Tet	Pathogenic	Non-disruptive	0		O	O	O	O	O	O	O	O	O
F338S	338	F	S	Tet	VUS	Disruptive	2	Ch7_PTM; Ch8_Tet	O	O	O	O	O	O	C	C	O
E339G	339	E	G	Tet	Pathogenic	Disruptive	2	Ch7_PTM; Ch8_Tet	O	O	O	O	O	O	C	C	O
E339K	339	E	K	Tet	Pathogenic	Disruptive	2	Ch7_PTM; Ch8_Tet	O	O	O	O	O	O	C	C	O
E339Q	339	E	Q	Tet	Benign	Disruptive	1	Ch7_PTM	O	O	O	O	O	O	C	O	O
E339V	339	E	V	Tet	Pathogenic	Disruptive	1	Ch7_PTM	O	O	O	O	O	O	C	O	O
M340I	340	M	I	Tet	Pathogenic	Non-disruptive	0		O	O	O	O	O	O	O	O	O
M340K	340	M	K	Tet	VUS	Non-disruptive	0		O	O	O	O	O	O	O	O	O
M340T	340	M	T	Tet	VUS	Non-disruptive	0		O	O	O	O	O	O	O	O	O
F341I	341	F	I	Tet	VUS	Non-disruptive	0		O	O	O	O	O	O	O	O	O
F341L	341	F	L	Tet	Benign	Non-disruptive	0		O	O	O	O	O	O	O	O	O
F341S	341	F	S	Tet	Pathogenic	Disruptive	1	Ch8_Tet	O	O	O	O	O	O	O	C	O
R342G	342	R	G	Tet	VUS	Disruptive	1	Ch8_Tet	O	O	O	O	O	O	O	C	O
R342L	342	R	L	Tet	Pathogenic	Disruptive	1	Ch8_Tet	O	O	O	O	O	O	O	C	O
R342P	342	R	P	Tet	Pathogenic	Disruptive	1	Ch8_Tet	O	O	O	O	O	O	O	C	O
R342Q	342	R	Q	Tet	Benign	Disruptive	1	Ch8_Tet	O	O	O	O	O	O	O	C	O
E343D	343	E	D	Tet	VUS	Non-disruptive	0		O	O	O	O	O	O	O	O	O
E343Q	343	E	Q	Tet	Pathogenic	Non-disruptive	0		O	O	O	O	O	O	O	O	O
L344M	344	L	M	Tet	VUS	Disruptive	1	Ch8_Tet	O	O	O	O	O	O	O	C	O
L344P	344	L	P	Tet	Pathogenic	Disruptive	1	Ch8_Tet	O	O	O	O	O	O	O	C	O
L344R	344	L	R	Tet	Pathogenic	Disruptive	1	Ch8_Tet	O	O	O	O	O	O	O	C	O
L344V	344	L	V	Tet	VUS	Disruptive	1	Ch8_Tet	O	O	O	O	O	O	O	C	O
N345S	345	N	S	Tet	VUS	Disruptive	1	Ch8_Tet	O	O	O	O	O	O	O	C	O
E346D	346	E	D	Tet	Pathogenic	Disruptive	1	Ch8_Tet	O	O	O	O	O	O	O	C	O
E346G	346	E	G	Tet	Pathogenic	Disruptive	1	Ch8_Tet	O	O	O	O	O	O	O	C	O
E346K	346	E	K	Tet	Pathogenic	Disruptive	1	Ch8_Tet	O	O	O	O	O	O	O	C	O
A347D	347	A	D	Tet	Pathogenic	Disruptive	1	Ch8_Tet	O	O	O	O	O	O	O	C	O
A347F	347	A	F	Tet	VUS	Disruptive	1	Ch8_Tet	O	O	O	O	O	O	O	C	O
A347G	347	A	G	Tet	Benign	Non-disruptive	0		O	O	O	O	O	O	O	O	O
A347S	347	A	S	Tet	VUS	Non-disruptive	0		O	O	O	O	O	O	O	O	O
A347T	347	A	T	Tet	VUS	Non-disruptive	0		O	O	O	O	O	O	O	O	O
A347V	347	A	V	Tet	VUS	Disruptive	1	Ch8_Tet	O	O	O	O	O	O	O	C	O
L348S	348	L	S	Tet	VUS	Disruptive	1	Ch8_Tet	O	O	O	O	O	O	O	C	O
L348V	348	L	V	Tet	VUS	Disruptive	1	Ch8_Tet	O	O	O	O	O	O	O	C	O
E349G	349	E	G	Tet	Benign	Disruptive	2	Ch7_PTM; Ch8_Tet	O	O	O	O	O	O	C	C	O
E349K	349	E	K	Tet	VUS	Disruptive	2	Ch7_PTM; Ch8_Tet	O	O	O	O	O	O	C	C	O
E349Q	349	E	Q	Tet	Pathogenic	Disruptive	2	Ch7_PTM; Ch8_Tet	O	O	O	O	O	O	C	C	O
L350F	350	L	F	Tet	Pathogenic	Non-disruptive	0		O	O	O	O	O	O	O	O	O
L350P	350	L	P	Tet	VUS	Disruptive	2	Ch7_PTM; Ch8_Tet	O	O	O	O	O	O	C	C	O
L350R	350	L	R	Tet	Benign	Disruptive	2	Ch7_PTM; Ch8_Tet	O	O	O	O	O	O	C	C	O
L350V	350	L	V	Tet	Pathogenic	Non-disruptive	0		O	O	O	O	O	O	O	O	O
K351E	351	K	E	Tet	VUS	Disruptive	2	Ch7_PTM; Ch8_Tet	O	O	O	O	O	O	C	C	O
K351N	351	K	N	Tet	VUS	Disruptive	2	Ch7_PTM; Ch8_Tet	O	O	O	O	O	O	C	C	O
K351R	351	K	R	Tet	VUS	Disruptive	1	Ch7_PTM	O	O	O	O	O	O	C	O	O
D352E	352	D	E	Tet	Pathogenic	Non-disruptive	0		O	O	O	O	O	O	O	O	O
D352H	352	D	H	Tet	VUS	Disruptive	2	Ch7_PTM; Ch8_Tet	O	O	O	O	O	O	C	C	O
D352N	352	D	N	Tet	VUS	Disruptive	2	Ch7_PTM; Ch8_Tet	O	O	O	O	O	O	C	C	O
D352Y	352	D	Y	Tet	Pathogenic	Disruptive	2	Ch7_PTM; Ch8_Tet	O	O	O	O	O	O	C	C	O
A353S	353	A	S	Tet	VUS	Non-disruptive	0		O	O	O	O	O	O	O	O	O
Q354E	354	Q	E	Tet	VUS	Non-disruptive	0		O	O	O	O	O	O	O	O	O
Q354K	354	Q	K	Tet	Benign	Non-disruptive	0		O	O	O	O	O	O	O	O	O
Q354L	354	Q	L	Tet	Benign	Non-disruptive	0		O	O	O	O	O	O	O	O	O
Q354P	354	Q	P	Tet	Benign	Non-disruptive	0		O	O	O	O	O	O	O	O	O
Q354R	354	Q	R	Tet	Pathogenic	Non-disruptive	0		O	O	O	O	O	O	O	O	O
A355D	355	A	D	Tet	VUS	Disruptive	1	Ch7_PTM	O	O	O	O	O	O	C	O	O
A355G	355	A	G	Tet	Pathogenic	Non-disruptive	0		O	O	O	O	O	O	O	O	O
A355S	355	A	S	Tet	VUS	Non-disruptive	0		O	O	O	O	O	O	O	O	O
A355T	355	A	T	Tet	Benign	Non-disruptive	0		O	O	O	O	O	O	O	O	O
A355V	355	A	V	Tet	Pathogenic	Disruptive	1	Ch7_PTM	O	O	O	O	O	O	C	O	O
G356A	356	G	A	Tet	VUS	Non-disruptive	0		O	O	O	O	O	O	O	O	O
G356E	356	G	E	Tet	Benign	Disruptive	2	Ch7_PTM; Ch8_Tet	O	O	O	O	O	O	C	C	O
G356R	356	G	R	Tet	Benign	Disruptive	2	Ch7_PTM; Ch8_Tet	O	O	O	O	O	O	C	C	O
G356W	356	G	W	Tet	VUS	Disruptive	1	Ch7_PTM	O	O	O	O	O	O	C	O	O
K357E	357	K	E	CTD	VUS	Disruptive	1	Ch7_PTM							C			O	O	O
K357T	357	K	T	CTD	VUS	Disruptive	1	Ch7_PTM							C			O	O	O
E358K	358	E	K	CTD	Pathogenic	Disruptive	1	Ch7_PTM							C			O	O	O
E358V	358	E	V	CTD	Pathogenic	Disruptive	1	Ch7_PTM							C			O	O	O
P359R	359	P	R	CTD	Pathogenic	Disruptive	1	Ch5_IDR_Pro							O			O	C	O
G360A	360	G	A	CTD	Benign	Disruptive	1	GateB_IDR_Gly							O			O	O	C
G360E	360	G	E	CTD	Pathogenic	Disruptive	1	GateB_IDR_Gly							O			O	O	C
G360R	360	G	R	CTD	Pathogenic	Disruptive	1	GateB_IDR_Gly							O			O	O	C
G360V	360	G	V	CTD	Pathogenic	Disruptive	1	GateB_IDR_Gly							O			O	O	C
G360W	360	G	W	CTD	VUS	Disruptive	1	GateB_IDR_Gly							O			O	O	C
G361E	361	G	E	CTD	Pathogenic	Disruptive	1	GateB_IDR_Gly							O			O	O	C
G361R	361	G	R	CTD	VUS	Disruptive	1	GateB_IDR_Gly							O			O	O	C
S362C	362	S	C	CTD	Pathogenic	Non-disruptive	0								O			O	O	O
S362G	362	S	G	CTD	VUS	Non-disruptive	0								O			O	O	O
S362I	362	S	I	CTD	Pathogenic	Non-disruptive	0								O			O	O	O
S362N	362	S	N	CTD	Pathogenic	Non-disruptive	0								O			O	O	O
S362R	362	S	R	CTD	VUS	Non-disruptive	0								O			O	O	O
R363G	363	R	G	CTD	Pathogenic	Disruptive	1	Ch10_SLiM							O			C	O	O
R363K	363	R	K	CTD	VUS	Non-disruptive	0								O			O	O	O
R363L	363	R	L	CTD	VUS	Disruptive	1	Ch10_SLiM							O			C	O	O
R363S	363	R	S	CTD	VUS	Disruptive	1	Ch10_SLiM							O			C	O	O
R363W	363	R	W	CTD	VUS	Disruptive	1	Ch10_SLiM							O			C	O	O
A364S	364	A	S	CTD	Pathogenic	Non-disruptive	0								O			O	O	O
A364T	364	A	T	CTD	VUS	Non-disruptive	0								O			O	O	O
A364V	364	A	V	CTD	VUS	Non-disruptive	0								O			O	O	O
H365P	365	H	P	CTD	VUS	Disruptive	1	Ch5_IDR_Pro							O			O	C	O
H365Y	365	H	Y	CTD	Benign	Non-disruptive	0								O			O	O	O
S366A	366	S	A	CTD	Benign	Non-disruptive	0								O			O	O	O
S366C	366	S	C	CTD	VUS	Non-disruptive	0								O			O	O	O
S366F	366	S	F	CTD	VUS	Non-disruptive	0								O			O	O	O
S366P	366	S	P	CTD	VUS	Disruptive	1	Ch5_IDR_Pro							O			O	C	O
S366T	366	S	T	CTD	VUS	Non-disruptive	0								O			O	O	O
S366Y	366	S	Y	CTD	VUS	Non-disruptive	0								O			O	O	O
S367G	367	S	G	CTD	VUS	Non-disruptive	0								O			O	O	O
S367T	367	S	T	CTD	VUS	Non-disruptive	0								O			O	O	O
H368D	368	H	D	CTD	VUS	Disruptive	1	Ch10_SLiM							O			C	O	O
H368N	368	H	N	CTD	VUS	Non-disruptive	0								O			O	O	O
H368Q	368	H	Q	CTD	Pathogenic	Non-disruptive	0								O			O	O	O
H368R	368	H	R	CTD	VUS	Disruptive	1	Ch10_SLiM							O			C	O	O
H368Y	368	H	Y	CTD	VUS	Non-disruptive	0								O			O	O	O
K370M	370	K	M	CTD	VUS	Disruptive	2	Ch7_PTM; Ch10_SLiM							C			C	O	O
K370R	370	K	R	CTD	VUS	Disruptive	1	Ch7_PTM							C			O	O	O
K370T	370	K	T	CTD	Pathogenic	Disruptive	2	Ch7_PTM; Ch10_SLiM							C			C	O	O
S371F	371	S	F	CTD	VUS	Disruptive	1	Ch7_PTM							C			O	O	O
S371Y	371	S	Y	CTD	Pathogenic	Disruptive	1	Ch7_PTM							C			O	O	O
K372R	372	K	R	CTD	Pathogenic	Disruptive	1	Ch7_PTM							C			O	O	O
K372T	372	K	T	CTD	VUS	Disruptive	2	Ch7_PTM; Ch10_SLiM							C			C	O	O
K373M	373	K	M	CTD	VUS	Disruptive	2	Ch7_PTM; Ch10_SLiM							C			C	O	O
K373N	373	K	N	CTD	Pathogenic	Disruptive	2	Ch7_PTM; Ch10_SLiM							C			C	O	O
K373R	373	K	R	CTD	Pathogenic	Disruptive	1	Ch7_PTM							C			O	O	O
G374C	374	G	C	CTD	Pathogenic	Disruptive	1	GateB_IDR_Gly							O			O	O	C
G374D	374	G	D	CTD	VUS	Disruptive	3	Ch7_PTM; Ch10_SLiM; GateB_IDR_Gly							C			C	O	C
G374R	374	G	R	CTD	Benign	Disruptive	3	Ch7_PTM; Ch10_SLiM; GateB_IDR_Gly							C			C	O	C
G374S	374	G	S	CTD	Pathogenic	Disruptive	1	GateB_IDR_Gly							O			O	O	C
G374V	374	G	V	CTD	Pathogenic	Disruptive	2	Ch7_PTM; GateB_IDR_Gly							C			O	O	C
Q375H	375	Q	H	CTD	VUS	Non-disruptive	0								O			O	O	O
Q375K	375	Q	K	CTD	Benign	Disruptive	1	Ch10_SLiM							O			C	O	O
S376F	376	S	F	CTD	VUS	Non-disruptive	0								O			O	O	O
T377A	377	T	A	CTD	VUS	Non-disruptive	0								O			O	O	O
T377I	377	T	I	CTD	Pathogenic	Non-disruptive	0								O			O	O	O
T377P	377	T	P	CTD	Pathogenic	Disruptive	1	Ch5_IDR_Pro							O			O	C	O
T377S	377	T	S	CTD	VUS	Non-disruptive	0								O			O	O	O
S378C	378	S	C	CTD	Pathogenic	Non-disruptive	0								O			O	O	O
S378T	378	S	T	CTD	Benign	Non-disruptive	0								O			O	O	O
S378Y	378	S	Y	CTD	VUS	Non-disruptive	0								O			O	O	O
R379C	379	R	C	CTD	Pathogenic	Disruptive	1	Ch10_SLiM							O			C	O	O
R379H	379	R	H	CTD	Benign	Disruptive	1	Ch10_SLiM							O			C	O	O
R379L	379	R	L	CTD	Benign	Disruptive	1	Ch10_SLiM							O			C	O	O
R379S	379	R	S	CTD	Benign	Disruptive	1	Ch10_SLiM							O			C	O	O
H380R	380	H	R	CTD	VUS	Disruptive	1	Ch10_SLiM							O			C	O	O
K381E	381	K	E	CTD	VUS	Disruptive	2	Ch7_PTM; Ch10_SLiM							C			C	O	O
K382I	382	K	I	CTD	VUS	Disruptive	2	Ch7_PTM; Ch10_SLiM							C			C	O	O
K382T	382	K	T	CTD	VUS	Disruptive	2	Ch7_PTM; Ch10_SLiM							C			C	O	O
L383F	383	L	F	CTD	Pathogenic	Non-disruptive	0								O			O	O	O
L383P	383	L	P	CTD	VUS	Disruptive	2	Ch5_IDR_Pro; Ch7_PTM							C			O	C	O
M384I	384	M	I	CTD	Pathogenic	Non-disruptive	0								O			O	O	O
M384L	384	M	L	CTD	VUS	Non-disruptive	0								O			O	O	O
M384R	384	M	R	CTD	VUS	Disruptive	1	Ch10_SLiM							O			C	O	O
M384T	384	M	T	CTD	Benign	Non-disruptive	0								O			O	O	O
M384V	384	M	V	CTD	Benign	Non-disruptive	0								O			O	O	O
F385L	385	F	L	CTD	Benign	Non-disruptive	0								O			O	O	O
K386R	386	K	R	CTD	Pathogenic	Disruptive	1	Ch7_PTM							C			O	O	O
T387P	387	T	P	CTD	Benign	Disruptive	1	Ch5_IDR_Pro							O			O	C	O
T387R	387	T	R	CTD	Pathogenic	Disruptive	2	Ch7_PTM; Ch10_SLiM							C			C	O	O
E388A	388	E	A	CTD	Benign	Disruptive	1	Ch10_SLiM							O			C	O	O
E388D	388	E	D	CTD	Benign	Non-disruptive	0								O			O	O	O
E388Q	388	E	Q	CTD	Benign	Disruptive	1	Ch10_SLiM							O			C	O	O
G389R	389	G	R	CTD	Pathogenic	Disruptive	2	Ch10_SLiM; GateB_IDR_Gly							O			C	O	C
G389W	389	G	W	CTD	VUS	Disruptive	1	GateB_IDR_Gly							O			O	O	C
P390T	390	P	T	CTD	VUS	Disruptive	1	Ch5_IDR_Pro							O			O	C	O
D391E	391	D	E	CTD	VUS	Non-disruptive	0								O			O	O	O
D391N	391	D	N	CTD	Pathogenic	Disruptive	2	Ch7_PTM; Ch10_SLiM							C			C	O	O
S392P	392	S	P	CTD	VUS	Disruptive	2	Ch5_IDR_Pro; Ch7_PTM							C			O	C	O
D393E	393	D	E	CTD	Pathogenic	Non-disruptive	0								O			O	O	O
D393G	393	D	G	CTD	VUS	Disruptive	2	Ch7_PTM; Ch10_SLiM							C			C	O	O
D393H	393	D	H	CTD	Pathogenic	Disruptive	2	Ch7_PTM; Ch10_SLiM							C			C	O	O
D393N	393	D	N	CTD	Pathogenic	Disruptive	2	Ch7_PTM; Ch10_SLiM							C			C	O	O
D393V	393	D	V	CTD	VUS	Disruptive	2	Ch7_PTM; Ch10_SLiM							C			C	O	O
D393Y	393	D	Y	CTD	Benign	Disruptive	2	Ch7_PTM; Ch10_SLiM							C			C	O	O
