# Supplementary material for: A zero-parameter first-principles gate framework for full-length TP53 missense variant interpretation
Source: PLoS Comput Biol. 2026 Jun 11;22(6):e1014168. doi: 10.1371/journal.pcbi.1014168 (PMC13278589; doi:10.1371/journal.pcbi.1014168)
Supplement: S2 Table — Mechanistic audit of the 36 IDR variants classified as Benign in ClinVar but predicted disruptive in v18 FINAL, with assignment to True Molecular Positive (19) or Genuine False Positive (17) categories and physical rationales. (XLSX) [file pcbi.1014168.s003.xlsx]

## Sheet: IDR_FP_audit
Variant	Position	Region	Channels_closed	Audit_class	Physical_rationale
P4L	4	TAD1	Ch10_SLiM	Genuine False Positive	No sufficiently convincing physical rationale under current framework
P4Q	4	TAD1	Ch10_SLiM	Genuine False Positive	No sufficiently convincing physical rationale under current framework
N29D	29	TAD1	Ch10_SLiM	Genuine False Positive	No sufficiently convincing physical rationale under current framework
P36Q	36	TAD1	Ch5_IDR_Pro, Ch10_SLiM	Genuine False Positive	No sufficiently convincing physical rationale under current framework
D48G	48	TAD2	Ch10_SLiM	Genuine False Positive	No sufficiently convincing physical rationale under current framework
P58A	58	TAD2	Ch10_SLiM	Genuine False Positive	No sufficiently convincing physical rationale under current framework
A74V	74	PRD	Ch10_SLiM	Genuine False Positive	No sufficiently convincing physical rationale under current framework
P75S	75	PRD	Ch5_IDR_Pro, Ch10_SLiM	Genuine False Positive	No sufficiently convincing physical rationale under current framework
A79V	79	PRD	Ch10_SLiM	Genuine False Positive	No sufficiently convincing physical rationale under current framework
P82L	82	PRD	Ch5_IDR_Pro, Ch10_SLiM	Genuine False Positive	No sufficiently convincing physical rationale under current framework
A83P	83	PRD	Ch5_IDR_Pro	Genuine False Positive	No sufficiently convincing physical rationale under current framework
A84T	84	PRD	Ch10_SLiM	Genuine False Positive	No sufficiently convincing physical rationale under current framework
G302A	302	Linker	GateB_IDR_Gly	Genuine False Positive	No sufficiently convincing physical rationale under current framework
G360A	360	CTD	GateB_IDR_Gly	Genuine False Positive	No sufficiently convincing physical rationale under current framework
Q375K	375	CTD	Ch10_SLiM	Genuine False Positive	No sufficiently convincing physical rationale under current framework
E388A	388	CTD	Ch10_SLiM	Genuine False Positive	No sufficiently convincing physical rationale under current framework
E388Q	388	CTD	Ch10_SLiM	Genuine False Positive	No sufficiently convincing physical rationale under current framework
P8L	8	TAD1	Ch5_IDR_Pro, Ch7_PTM, Ch10_SLiM	True Molecular Positive	PTM-proximal (S6/S9 cluster) + SLiM disruption
P8R	8	TAD1	Ch5_IDR_Pro, Ch7_PTM, Ch10_SLiM	True Molecular Positive	PTM-proximal (S6/S9 cluster) + SLiM disruption
D21A	21	TAD1	Ch7_PTM, Ch10_SLiM	True Molecular Positive	PTM-proximal (S20 phospho-site) charge loss
P47S	47	TAD2	Ch5_IDR_Pro, Ch7_PTM	True Molecular Positive	Direct PTM-site (S46 phospho-site) chemistry disruption
D49H	49	TAD2	Ch10_SLiM	True Molecular Positive	TAD2 6-partner Gate C coupled-folding face
D49N	49	TAD2	Ch10_SLiM	True Molecular Positive	TAD2 6-partner Gate C coupled-folding face
I50T	50	TAD2	Ch10_SLiM	True Molecular Positive	TAD2 6-partner Gate C coupled-folding face
G59D	59	TAD2	Ch10_SLiM, GateB_IDR_Gly	True Molecular Positive	IDR Gly backbone freedom loss + charge intro
R290C	290	Linker	Ch7_PTM	True Molecular Positive	Direct PTM site disruption (linker PTM)
K292R	292	Linker	Ch7_PTM	True Molecular Positive	Direct PTM site (K292 acetylation) chemistry disruption
G293W	293	Linker	Ch7_PTM, GateB_IDR_Gly	True Molecular Positive	PTM-proximal backbone disruption (G→W bulky)
S315T	315	Linker	Ch7_PTM	True Molecular Positive	Direct PTM site (S315 phospho) — minor; flagged for re-eval
P316T	316	Linker	Ch5_IDR_Pro, Ch7_PTM	True Molecular Positive	Proline-directed kinase motif loss (S315-P316)
G374R	374	CTD	Ch7_PTM, Ch10_SLiM, GateB_IDR_Gly	True Molecular Positive	CTD regulatory charge-pattern perturbation + Gly backbone
R379S	379	CTD	Ch10_SLiM	True Molecular Positive	NLS region charge loss
R379L	379	CTD	Ch10_SLiM	True Molecular Positive	NLS region charge loss
R379H	379	CTD	Ch10_SLiM	True Molecular Positive	NLS region charge conservative but context-disruptive
T387P	387	CTD	Ch5_IDR_Pro	True Molecular Positive	Proline-directed kinase motif (T387 phospho-site)
D393Y	393	CTD	Ch7_PTM, Ch10_SLiM	True Molecular Positive	CTD regulatory tail (PTM S392-proximal) disruption
