# Supplementary material for: A zero-parameter first-principles gate framework for full-length TP53 missense variant interpretation
Source: PLoS Comput Biol. 2026 Jun 11;22(6):e1014168. doi: 10.1371/journal.pcbi.1014168 (PMC13278589; doi:10.1371/journal.pcbi.1014168)
Supplement: S3 Table — Firing counts for each channel and gate across all variants, broken down by ClinVar classification. (XLSX) [file pcbi.1014168.s004.xlsx]

## Sheet: Channel_firing_stats
Channel	Pathogenic_CLOSED	Pathogenic_PARTIAL	Pathogenic_OPEN	Benign_CLOSED	Benign_PARTIAL	Benign_OPEN	VUS_CLOSED	VUS_PARTIAL	VUS_OPEN	Other_CLOSED	Other_PARTIAL	Other_OPEN	Total_CLOSED	Total_PARTIAL	Total_OPEN
Ch1_DNA	32	0	461	3	0	52	13	0	350	0	0	10	48	0	873
Ch2_Zn	40	0	453	0	0	55	5	0	358	0	0	10	45	0	876
Ch3_Core	337	12	144	14	1	40	174	10	179	6	0	4	531	23	367
Ch4_SS	136	30	327	3	0	52	66	8	289	4	0	6	209	38	674
Ch5_Loop	95	9	389	2	1	52	45	5	313	3	0	7	145	15	761
Ch6_PPI	37	0	456	3	0	52	29	0	334	0	0	10	69	0	852
Ch7_PTM	91	0	556	28	0	103	102	0	473	3	0	7	224	0	1139
Ch8_Tet	21	0	472	7	0	48	28	0	335	1	0	9	57	0	864
Ch9_SaltBridge	12	0	481	0	0	55	10	0	353	0	0	10	22	0	899
Ch10_SLiM	75	0	79	26	0	50	89	0	123	0	0	0	190	0	252
Ch5_IDR_Pro	35	0	119	9	0	67	48	0	164	0	0	0	92	0	350
GateB_IDR_Gly	10	0	144	5	0	71	9	0	203	0	0	0	24	0	418
