# Supplementary material for: A zero-parameter first-principles gate framework for full-length TP53 missense variant interpretation
Source: PLoS Comput Biol. 2026 Jun 11;22(6):e1014168. doi: 10.1371/journal.pcbi.1014168 (PMC13278589; doi:10.1371/journal.pcbi.1014168)
Supplement: S4 Table — Categorization of IDR false negatives into five mechanistic classes, with physical explanations and data needed to resolve each category. (XLSX) [file pcbi.1014168.s005.xlsx]

## Sheet: IDR_FN_categorization
Variant	Position	WT	MT	Region	FN_category	Why_missed	Data_needed
L14V	14	L	V	TAD1	Cat1_Conservative	Conservative substitution; requires partner complex geometry	Partner-complex structure (MDM2/CBP/p300/NCBD with subtle TAD substitutions)
D21E	21	D	E	TAD1	Cat1_Conservative	Conservative substitution; requires partner complex geometry	Partner-complex structure (MDM2/CBP/p300/NCBD with subtle TAD substitutions)
V31I	31	V	I	TAD1	Cat1_Conservative	Conservative substitution; requires partner complex geometry	Partner-complex structure (MDM2/CBP/p300/NCBD with subtle TAD substitutions)
L45V	45	L	V	TAD2	Cat1_Conservative	Conservative substitution; requires partner complex geometry	Partner-complex structure (MDM2/CBP/p300/NCBD with subtle TAD substitutions)
D49E	49	D	E	TAD2	Cat1_Conservative	Conservative substitution; requires partner complex geometry	Partner-complex structure (MDM2/CBP/p300/NCBD with subtle TAD substitutions)
D57E	57	D	E	TAD2	Cat1_Conservative	Conservative substitution; requires partner complex geometry	Partner-complex structure (MDM2/CBP/p300/NCBD with subtle TAD substitutions)
P58T	58	P	T	TAD2	Cat1_Conservative	Conservative or sub-threshold substitution	Partner complex / structural input
D61E	61	D	E	TAD2	Cat1_Conservative	Conservative substitution; requires partner complex geometry	Partner-complex structure (MDM2/CBP/p300/NCBD with subtle TAD substitutions)
P72T	72	P	T	PRD	Cat1_Conservative	Conservative or sub-threshold substitution	Partner complex / structural input
P72S	72	P	S	PRD	Cat1_Conservative	Conservative or sub-threshold substitution	Partner complex / structural input
P72L	72	P	L	PRD	Cat1_Conservative	Conservative or sub-threshold substitution	Partner complex / structural input
A364S	364	A	S	CTD	Cat1_Conservative	Conservative substitution; requires partner complex geometry	Partner-complex structure (MDM2/CBP/p300/NCBD with subtle TAD substitutions)
H368Q	368	H	Q	CTD	Cat1_Conservative	Conservative substitution; requires partner complex geometry	Partner-complex structure (MDM2/CBP/p300/NCBD with subtle TAD substitutions)
T377I	377	T	I	CTD	Cat1_Conservative	Conservative substitution; requires partner complex geometry	Partner-complex structure (MDM2/CBP/p300/NCBD with subtle TAD substitutions)
S378C	378	S	C	CTD	Cat1_Conservative	Conservative substitution; requires partner complex geometry	Partner-complex structure (MDM2/CBP/p300/NCBD with subtle TAD substitutions)
M384I	384	M	I	CTD	Cat1_Conservative	Conservative substitution; requires partner complex geometry	Partner-complex structure (MDM2/CBP/p300/NCBD with subtle TAD substitutions)
D393E	393	D	E	CTD	Cat1_Conservative	Conservative substitution; requires partner complex geometry	Partner-complex structure (MDM2/CBP/p300/NCBD with subtle TAD substitutions)
E62K	62	E	K	PRD	Cat2_PRD_non_Pro	PRD non-Pro position; SH3/partner identity unknown	SH3/partner complex structure with PRD
R65G	65	R	G	PRD	Cat2_PRD_non_Pro	PRD non-Pro position; SH3/partner identity unknown	SH3/partner complex structure with PRD
M66I	66	M	I	PRD	Cat2_PRD_non_Pro	PRD non-Pro position; SH3/partner identity unknown	SH3/partner complex structure with PRD
A74G	74	A	G	PRD	Cat2_PRD_non_Pro	PRD non-Pro position; SH3/partner identity unknown	SH3/partner complex structure with PRD
A78G	78	A	G	PRD	Cat2_PRD_non_Pro	PRD non-Pro position; SH3/partner identity unknown	SH3/partner complex structure with PRD
T81I	81	T	I	PRD	Cat2_PRD_non_Pro	PRD non-Pro position; SH3/partner identity unknown	SH3/partner complex structure with PRD
A83E	83	A	E	PRD	Cat2_PRD_non_Pro	PRD non-Pro position; SH3/partner identity unknown	SH3/partner complex structure with PRD
E294K	294	E	K	Linker	Cat3_Linker_orphan	Linker variant with no defined SLiM or PTM context	cryo-EM or NMR dynamics data
H296R	296	H	R	Linker	Cat3_Linker_orphan	Linker variant with no defined SLiM or PTM context	cryo-EM or NMR dynamics data
E298Q	298	E	Q	Linker	Cat3_Linker_orphan	Linker variant with no defined SLiM or PTM context	cryo-EM or NMR dynamics data
S303N	303	S	N	Linker	Cat3_Linker_orphan	Linker variant with no defined SLiM or PTM context	cryo-EM or NMR dynamics data
T304A	304	T	A	Linker	Cat3_Linker_orphan	Linker variant with no defined SLiM or PTM context	cryo-EM or NMR dynamics data
A307V	307	A	V	Linker	Cat3_Linker_orphan	Linker variant with no defined SLiM or PTM context	cryo-EM or NMR dynamics data
A307T	307	A	T	Linker	Cat3_Linker_orphan	Linker variant with no defined SLiM or PTM context	cryo-EM or NMR dynamics data
N310K	310	N	K	Linker	Cat3_Linker_orphan	Linker variant with no defined SLiM or PTM context	cryo-EM or NMR dynamics data
N310D	310	N	D	Linker	Cat3_Linker_orphan	Linker variant with no defined SLiM or PTM context	cryo-EM or NMR dynamics data
N311S	311	N	S	Linker	Cat3_Linker_orphan	Linker variant with no defined SLiM or PTM context	cryo-EM or NMR dynamics data
N311H	311	N	H	Linker	Cat3_Linker_orphan	Linker variant with no defined SLiM or PTM context	cryo-EM or NMR dynamics data
Q317H	317	Q	H	Linker	Cat3_Linker_orphan	Linker variant with no defined SLiM or PTM context	cryo-EM or NMR dynamics data
Q317R	317	Q	R	Linker	Cat3_Linker_orphan	Linker variant with no defined SLiM or PTM context	cryo-EM or NMR dynamics data
D324H	324	D	H	Linker	Cat3_Linker_orphan	Linker variant with no defined SLiM or PTM context	cryo-EM or NMR dynamics data
S362N	362	S	N	CTD	Cat4_CTD_360-362	CTD 360–362 boundary/motif undefined	Boundary or motif definition (cryo-EM, functional mapping)
S362C	362	S	C	CTD	Cat4_CTD_360-362	CTD 360–362 boundary/motif undefined	Boundary or motif definition (cryo-EM, functional mapping)
S362I	362	S	I	CTD	Cat4_CTD_360-362	CTD 360–362 boundary/motif undefined	Boundary or motif definition (cryo-EM, functional mapping)
L383F	383	L	F	CTD	Cat4_CTD_360-362	CTD residual variant; boundary/motif definition unclear	Boundary or motif definition
P295L	295	P	L	Linker	Cat5_Isolated_IDR_Pro	Isolated IDR Pro→X, no SLiM/PTM context	Polymer persistence length measurement (SAXS, smFRET)
P301L	301	P	L	Linker	Cat5_Isolated_IDR_Pro	Isolated IDR Pro→X, no SLiM/PTM context	Polymer persistence length measurement (SAXS, smFRET)
P309S	309	P	S	Linker	Cat5_Isolated_IDR_Pro	Isolated IDR Pro→X, no SLiM/PTM context	Polymer persistence length measurement (SAXS, smFRET)
P318L	318	P	L	Linker	Cat5_Isolated_IDR_Pro	Isolated IDR Pro→X, no SLiM/PTM context	Polymer persistence length measurement (SAXS, smFRET)
