# Supplementary material for: A zero-parameter first-principles gate framework for full-length TP53 missense variant interpretation
Source: PLoS Comput Biol. 2026 Jun 11;22(6):e1014168. doi: 10.1371/journal.pcbi.1014168 (PMC13278589; doi:10.1371/journal.pcbi.1014168)
Supplement: S5 Table — Classification of all 12 channels and 2 Getas as UNIVERSAL (applicable from sequence and annotation alone), ADAPTABLE (applicable from coordinates, including AlphaFold predictions with pLDDT > 70), or SPECIFIC (requires target-specific structural input). Includes per-channel notes on AlphaFold compatibility and on architectural portability of Gate C. Provided as. (XLSX) [file pcbi.1014168.s006.xlsx]

## Sheet: Transferability_matrix
Channel	Class	Description	AlphaFold_compatible	Notes
Ch01_DNA	SPECIFIC	DNA contact disruption; requires protein–DNA complex coordinates	No (needs DNA-bound structure)	p53-specific
Ch02_Zn	ADAPTABLE	Zn coordination shell disruption	Partial (Zn site geometry may be approximate)	Generalizable to Zn-binding proteins
Ch03_Core	ADAPTABLE	Burial-dependent packing / steric clash / cavity	Yes (pLDDT > 70)	Generalizable; demonstrated on KRAS, BRCA1
Ch04_SS	ADAPTABLE	Secondary-structure compatibility	Yes (pLDDT > 70)	Generalizable
Ch05_Loop	ADAPTABLE	Loop geometry constraint	Yes (pLDDT > 70)	Generalizable
Ch06_PPI	SPECIFIC	Protein–protein interface disruption (core domain)	No (requires partner complex)	16-structure union for p53
Ch07_PTM	UNIVERSAL	PTM site chemistry disruption	N/A (sequence-based)	UniProt annotation only
Ch08_Tet	SPECIFIC	Tetramerization interface	Limited	p53-specific tetramer architecture
Ch09_SaltBridge	ADAPTABLE	Salt-bridge disruption	Yes (pLDDT > 70)	Generalizable
Ch10_SLiM	SPECIFIC	Short linear motif disruption (coupled-folding interface, Gate C)	No (requires partner complex union)	6-partner Gate C, 59-residue union face
Ch11_IDR_Pro	UNIVERSAL	IDR proline backbone constraint	N/A (sequence-based)	Polymer physics
Ch12_IDR_Gly	UNIVERSAL	IDR glycine backbone freedom constraint	N/A (sequence-based)	Polymer physics; demonstrated on TDP-43
Geta_VI	ADAPTABLE	V↔I swap exception on Ch3_Core	Yes	Post-closure exception
Geta_IDR_PTM	UNIVERSAL	IDR conservative PTM±1 exception (K↔R, R↔H, S↔T) on Ch7_PTM	N/A (sequence-based)	Post-closure exception
