# Supplementary material for: A zero-parameter first-principles gate framework for full-length TP53 missense variant interpretation
Source: PLoS Comput Biol. 2026 Jun 11;22(6):e1014168. doi: 10.1371/journal.pcbi.1014168 (PMC13278589; doi:10.1371/journal.pcbi.1014168)
Supplement: S6 Table — Per-variant gate firing patterns for KRAS, TDP-43, and BRCA1 used in the cross-protein validation (Section 3.4 and Fig 5). Each row contains the variant, the channel(s) closed, and the corresponding p53-derived physical mechanism. (XLSX) [file pcbi.1014168.s007.xlsx]

## Sheet: Cross_protein_firing
Protein	Variant	Position	WT	MT	Mechanism	Tier	Regime	Expected_firing	N_Closed	Prediction	Fired_channels	Match_expectation
P53	R175H	175	R	H	DNA contact + Core	SPECIFIC+ADAPTABLE	structural	TRUE	3	Pathogenic	Ch02_Zn; Ch03_Core; Ch05_Loop	TRUE
P53	R248W	248	R	W	DNA contact	SPECIFIC	structural	TRUE	3	Pathogenic	Ch01_DNA; Ch05_Loop; Ch06_PPI	TRUE
P53	R273H	273	R	H	DNA contact	SPECIFIC	structural	TRUE	2	Pathogenic	Ch01_DNA; Ch03_Core	TRUE
KRAS	K117N	117	K	N	charge loss	ADAPTABLE	structural	TRUE	1	Pathogenic	Ch03_Core	TRUE
KRAS	A146T	146	A	T	helix strain	ADAPTABLE	structural	TRUE	2	Pathogenic	Ch03_Core; Ch04_SS	TRUE
KRAS	G12V	12	G	V	catalytic Gly	FUTURE (catalytic)	structural	FALSE	0	Benign/VUS		TRUE
KRAS	G12D	12	G	D	catalytic Gly	FUTURE (catalytic)	structural	FALSE	0	Benign/VUS		TRUE
KRAS	G13D	13	G	D	catalytic Gly	FUTURE (catalytic)	structural	FALSE	0	Benign/VUS		TRUE
TDP43	G294A	294	G	A	IDR Gly loss	UNIVERSAL	idr	TRUE	1	Pathogenic	Ch12_IDR_Gly	TRUE
TDP43	G295V	295	G	V	IDR Gly loss	UNIVERSAL	idr	TRUE	1	Pathogenic	Ch12_IDR_Gly	TRUE
TDP43	G348C	348	G	C	IDR Gly loss	UNIVERSAL	idr	TRUE	1	Pathogenic	Ch12_IDR_Gly	TRUE
TDP43	N390D	390	N	D	IDR charge intro	UNIVERSAL	idr	TRUE	1	Pathogenic	Ch10_SLiM	TRUE
TDP43	A315T	315	A	T	LCD β-branch	FUTURE (LLPS)	idr	FALSE	0	Benign/VUS		TRUE
TDP43	A382T	382	A	T	LCD β-branch	FUTURE (LLPS)	idr	FALSE	0	Benign/VUS		TRUE
BRCA1	C61G	61	C	G	RING Zn via Ch03	ADAPTABLE	structural	TRUE	1	Pathogenic	Ch03_Core	TRUE
BRCA1	C64R	64	C	R	RING Zn + charge	ADAPTABLE	structural	TRUE	1	Pathogenic	Ch03_Core	TRUE
BRCA1	T37R	37	T	R	charge intro	ADAPTABLE	structural	TRUE	2	Pathogenic	Ch03_Core; Ch04_SS	TRUE
BRCA1	V1696L	1696	V	L	BRCT buried	ADAPTABLE	structural	TRUE	2	Pathogenic	Ch03_Core; Ch04_SS	TRUE
BRCA1	K1702N	1702	K	N	BRCT charge loss	ADAPTABLE	structural	TRUE	2	Pathogenic	Ch03_Core; Ch04_SS	TRUE
BRCA1	M1775R	1775	M	R	BRCT sulfur + charge	ADAPTABLE	structural	TRUE	1	Pathogenic	Ch03_Core	TRUE
BRCA1	C1697R	1697	C	R	BRCT charge intro	ADAPTABLE	structural	TRUE	1	Pathogenic	Ch03_Core	TRUE
BRCA1	A1708E	1708	A	E	BRCT charge intro	ADAPTABLE	structural	TRUE	1	Pathogenic	Ch03_Core	TRUE
